# Supplementary material for: A new target of multiple lysine methylation in bacteria
Source: J Bacteriol. 2024 Dec 11;207(1):e00325-24. doi: 10.1128/jb.00325-24 (PMC11784438; doi:10.1128/jb.00325-24)
Supplement: Table S1 — Label-free LC‒MS analysis of Tol 5. [file jb.00325-24-s0002.xlsx]

## Sheet: Table S1
Protein id	Gene	Protein	# AAs	MW [kDa]	Unique peptides	Peptides	PSMs	Coverage [%]	Sum PEP Score	Abundances	Coefficient of Variation [%]	WT1 (biological replicate 1)	WT2 (biological replicate 2)
BCX71801.1	dnaA_1	chromosomal replication initiator protein DnaA	464	52.3	7	7	10	18	22.371	4.02081e+06	0.25	2.90741e+06	4.02798e+06
BCX71802.1	dnaN	DNA polymerase III beta subunit DnaN	382	42.3	12	12	44	44	117.711	2.95751e+07	6.85	2.24883e+07	2.81748e+07
BCX71804.1	gyrB	DNA gyrase GyrB	822	91.6	28	28	91	47	189.16	5.51204e+07	0.49	3.97898e+07	5.5312e+07
BCX71805.1		RND transporter	335	36.2	20	20	88	57	162.872	1.18847e+08	4.9	8.91286e+07	1.14795e+08
BCX71806.1	yheS	ABC-F family regulatory ATPase	644	72.5	7	7	11	14	26.88	3.41759e+06	1.16	2.49608e+06	3.38959e+06
BCX71808.1	tyrS	tyrosyl-tRNA synthetase	404	44.8	20	20	62	62	164.177	6.3296e+07	1.97	4.64939e+07	6.24197e+07
BCX71809.1	anmK	anhydro-N-acetylmuramic acid kinase	375	41.6	1	1	2	6	3.411	358771	8.83	276644	337039
BCX71811.1	erpA	iron-sulfur cluster insertion protein	111	12	3	3	4	33	15.138	3.10334e+06	8.62	2.11483e+06	3.29873e+06
BCX71812.1		hypothetical protein	334	36.6	5	5	9	15	20.137	4.36338e+06	9.38	3.37781e+06	4.08299e+06
BCX71814.1	estA	carboxylesterase	355	39.9	19	19	58	72	170.187	5.25526e+07	6.75	3.99307e+07	5.0101e+07
BCX71820.1	gabD_1	succinate-semialdehyde dehydrogenase I	482	52.7	11	11	25	28	64.055	2.08259e+07	4.29	1.46347e+07	2.14678e+07
BCX71824.1	rsmB	16S rRNA m(5)C967 methyltransferase	435	49.1	2	2	3	8	8.378	980813	0.28	711867	978903
BCX71825.1	fmt	L-methionyl-tRNA(fMet) N-formyltransferase	319	34.6	6	6	13	23	31.281	7.06898e+06	39.11	3.85495e+06	9.38988e+06
BCX71826.1	ataA	trimeric autotransporter adhesin	3630	359.1	122	122	1013	73	2048.56	2.09966e+09	6.74	1.59528e+09	2.00182e+09
BCX71827.1	tpgA	TpgA	264	30.2	13	13	69	45	96.655	2.06073e+08	12.84	1.36289e+08	2.25708e+08
BCX71828.1	ilvD	dihydroxy-acid dehydratase	614	66	19	19	68	48	166.527	4.34634e+07	8.28	2.96921e+07	4.60863e+07
BCX71829.1		hypothetical protein	451	53.4	4	4	6	11	11.669	883183	32.1	805984	701037
BCX71830.1		hypothetical protein	96	11.6	6	6	17	69	38.202	7.19445e+06	5.01	5.02987e+06	7.45425e+06
BCX71831.1		hypothetical protein	125	14.3	7	7	27	64	49.106	4.9762e+07	1.97	36552176	4.90736e+07
BCX71836.1	fkpB	FKBP-type peptidyl-prolyl cis-trans isomerase	161	17.8	5	5	10	45	36.452	1.07828e+07	13.38	8.58848e+06	9.80655e+06
BCX71838.1	ileS	isoleucyl-tRNA synthetase	946	106.3	27	27	75	33	191.707	7.15682e+07	3.83	5.32671e+07	6.9654e+07
BCX71839.1	ribF	bifunctional riboflavin kinase/FAD synthetase	333	37.5	3	3	4	14	10.067	1.85941e+06	3.47	1.31424e+06	1.90564e+06
BCX71843.1	ppc	phosphoenolpyruvate carboxylase	896	102	30	30	92	42	192.303	6.82126e+07	4.5	4.78642e+07	7.04181e+07
BCX71845.1	mdtA	RND transporter	366	39.8	1	1	1	3	3.455	686191		497062
BCX71846.1	acrB_1	multidrug efflux system protein	1048	116.1	1	1	1	1	2.353	236901	8.49	182238	223081
BCX71848.1	dnaJ	chaperone Hsp40	370	40.5	6	6	32	22	45.79	1.27331e+07	7.12	9700327	1.21073e+07
BCX71851.1	dapB_1	dihydrodipicolinate reductase	273	28.7	13	13	44	57	91.693	5.0087e+07	2.53	3.69368e+07	4.9199e+07
BCX71854.1	dkgB	2,5-diketo-D-gluconate reductase B	270	29.9	7	7	20	42	41.93	1.92518e+07	3.56	1.35989e+07	1.97427e+07
BCX71858.1	ahr	alcohol dehydrogenase	340	36.3	10	10	21	31	68.89	3.44244e+07	0.22	2.48982e+07	3.44772e+07
BCX71859.1	tag	3-methyl-adenine DNA glycosylase I	184	21.4	2	2	3	11	6.468	712384	34.37	402684	912912
BCX71860.1		hypothetical protein	81	9.4	2	2	4	25	7.978	1.9424e+06	10.84	1.30298e+06	2.09752e+06
BCX71863.1	mg132	HIT family protein	122	14.4	5	5	19	43	36.627	1.34957e+07	14.03	1.07993e+07	1.2217e+07
BCX71864.1		dienelactone hydrolase	245	26.5	16	16	55	78	140.804	4.45625e+07	5.31	3.35166e+07	4.29185e+07
BCX71868.1	rarA	recombination intermediate processing DNA-dependent ATPase	424	47.3	7	7	9	25	34.697	4.26702e+06	24.3	3.67686e+06	3.58706e+06
BCX71872.1		hypothetical protein	62	6.6	2	2	23	53	11.669	2.52724e+06	35.92	1.41198e+06	3.27665e+06
BCX71875.1		hypothetical protein	184	21.4	2	2	2	15	12.045	450080	22.75	383476	382655
BCX71876.1	purC	phosphoribosylaminoimidazole-succinocarboxamide synthetase	239	26.8	12	12	50	56	93.201	5.66592e+07	1.42	4.06321e+07	5.72318e+07
BCX71877.1		hypothetical protein	202	21.7	7	7	14	57	46.03	2.03287e+07	1.4	1.48727e+07	2.01278e+07
BCX71878.1	dapA_1	dihydrodipicolinate synthase	298	31.9	12	12	68	59	139.313	9.25446e+07	1.56	6.62997e+07	9.35742e+07
BCX71879.1	pncA	nicotinamidase/pyrazinamidase	213	23.8	1	1	2	10	7.417	523871	25.51	455414	436524
BCX71882.1		hypothetical protein	172	20.1	1	1	2	7	4.866	346758	16.65	282717	308082
BCX71887.1	feaB_1	phenylacetaldehyde dehydrogenase	498	53.8	2	2	2	7	5.826	240515	30.61	139834	299667
BCX71889.1		hypothetical protein	106	11.8	1	1	1	19	2.486	309014	12.47	204902	337580
BCX71890.1	zitB_1	zinc efflux system	321	35.1	1	1	1	3	3.057	218341	0.97	159248	216851
BCX71891.1	glmS	L-glutamine:D-fructose-6-phosphate aminotransferase	612	67	19	19	54	42	138.25	3.65525e+07	4.99	2.743e+07	3.52837e+07
BCX71892.1	glmU	bifunctional N-acetylglucosamine-1-phosphate uridyltransferase/glucosamine-1-phosphate	454	48.7	12	12	34	43	72.642	1.58676e+07	3.72	1.11959e+07	1.62904e+07
BCX71895.1	nusB	transcription antitermination protein	149	16.9	4	4	13	34	27.293	7.25158e+06	3.21	5.37369e+06	7088563
BCX71896.1	ribE	riboflavin synthase beta chain	156	16.3	8	8	61	77	141.527	5.5264e+07	11.69	4.34897e+07	5.08702e+07
BCX71897.1	ribB_1	3,4-dihydroxy-2-butanone-4-phosphate synthase	373	40.9	11	11	44	35	97.308	2.70838e+07	0.62	1.97057e+07	2.69646e+07
BCX71898.1		hypothetical protein	428	47.9	2	2	6	5	11.953	2.07813e+06	39.94	1.12606e+06	2.77811e+06
BCX71899.1	serB	phosphoserine phosphatase SerB	406	44.1	4	4	6	22	19.222	3.48602e+06	0.71	2.53791e+06	3.46856e+06
BCX71901.1		hypothetical protein	159	17.6	6	6	24	48	56.497	3.3721e+07	2.76	2.39549e+07	3.43853e+07
BCX71903.1	pncB	nicotinate phosphoribosyltransferase	403	47.1	6	6	9	16	23.476	2.64897e+06	7.13	2.0181e+06	2.51869e+06
BCX71904.1	sseA	3-mercaptopyruvate sulfurtransferase	293	33.5	1	1	2	3	1.52	724177	4.08	539925	703592
BCX71905.1	psd	phosphatidylserine decarboxylase	283	30.9	8	8	17	39	51.011	1.10992e+07	9.48	7.51792e+06	1.187e+07
BCX71908.1	phoB	two-component regulatory system response regulator PhoB	236	26.7	4	4	6	21	15.709	6.81041e+06	23.19	4.18101e+06	8.03585e+06
BCX71910.1		oxidoreductase	281	30.7	8	8	35	40	69.94	5.25771e+07	16.63	3.38427e+07	5.9169e+07
BCX71913.1	ybdL_1	methionine aminotransferase	384	43.3	2	2	2	6	3.124	2.36234e+06	5.02	1.77314e+06	2.27987e+06
BCX71915.1		hypothetical protein	318	35.4	4	4	9	19	21.586	2.33632e+06	2.14	1.66702e+06	2371878
BCX71916.1		hypothetical protein	281	32.2	4	4	4	9	10.332	3.08168e+06	1.76	2.20465e+06	3.12035e+06
BCX71926.1	metE	5-methyltetrahydropteroyltriglutamate--homocysteine methyltransferase	342	38.7	16	16	75	59	118.362	6.95358e+07	6.44	4.81263e+07	7.2778e+07
BCX71927.1		hypothetical protein	326	37.8	6	6	16	21	29.888	7.89747e+06	0.48	5.70155e+06	7.92408e+06
BCX71928.1		IS1400 transposase	88	10	2	2	3	24	4.662	481154	5.75	334654	501116
BCX71934.1	yjiN	zinc-type alcohol dehydrogenase-like protein	439	49	1	1	1	3	1.3	2.71574e+06	1.61	1.98971e+06	2.68504e+06
BCX71935.1		hypothetical protein	188	21.1	6	6	14	47	33.431	1.75483e+07	0.03	1.27145e+07	1.75443e+07
BCX71937.1		membrane protein	179	21	5	5	19	39	53.04	1.36556e+07	1.24	9.97861e+06	1.35369e+07
BCX71938.1	gshA	glutamate-cysteine ligase	525	59.5	5	5	7	15	13.853	3.91446e+06	4.14	2.91989e+06	3.80139e+06
BCX71939.1	dsbB	disulfide bond formation protein B	164	18.5	1	1	2	5	7.625	2.28169e+06	1.67	1672486	2.25485e+06
BCX71941.1		hypothetical protein	443	50.3	2	2	4	5	8.555	560585	35.02	315343	721880
BCX71943.1	parE	DNA topoisomerase IV subunit B	626	69.1	6	6	12	18	29.158	4.68228e+06	5.24	3.26823e+06	4.85924e+06
BCX71951.1	tsx_1	ion channel protein Tsx	240	27	9	9	22	46	53.562	2.14731e+07	3.88	1.59871e+07	2.08923e+07
BCX71952.1		ribosomal subunit interface protein	117	13.3	8	8	79	54	58.951	2.8998e+08	6.17	2.01085e+08	3.02916e+08
BCX71953.1		hypothetical protein	180	20.3	11	11	103	67	194.29	1.50289e+08	12.06	1.18582e+08	1.37976e+08
BCX71954.1		hypothetical protein	255	27.3	3	3	5	13	14.172	2.60753e+06	18.34	2.1519e+06	2288776
BCX71955.1		glutathione S-transferase	227	26.5	2	2	5	15	10.509	955751	12.29	634546	1.04278e+06
BCX71957.1		hypothetical protein	201	23	2	2	6	14	10.847	1.64216e+06	7.04	1.13172e+06	1726060
BCX71958.1	est	esterase	302	33.9	6	6	18	30	31.921	7.07264e+06	0.27	5.13314e+06	7.05904e+06
BCX71959.1		hypothetical protein	143	15.3	8	8	54	43	60.226	1.48335e+08	5.43	1.11657e+08	1.42748e+08
BCX71960.1	yffB	ArsC family reductase	118	13.5	3	3	7	36	24.886	5.58879e+06	20.85	4.69669e+06	4.81737e+06
BCX71961.1	crc	exodeoxyribonuclease III	272	31.5	9	9	15	38	40.742	9.30967e+06	0.95	6.7892e+06	9.24731e+06
BCX71962.1	pyrE	orotate phosphoribosyltransferase	216	23.2	6	6	20	39	32.194	1.53127e+07	2.03	1.09343e+07	1.55338e+07
BCX71967.1	gshB	glutathione synthetase	314	34.9	10	10	32	45	85.634	1.94171e+07	0.67	1.41323e+07	1.9325e+07
BCX71968.1	murG	N-acetylglucosaminyl transferase	365	39.3	5	5	8	24	21.691	3.50596e+06	14.58	2.81641e+06	3.16144e+06
BCX71969.1	murC	UDP-N-acetylmuramate:L-alanine ligase	482	52.5	14	14	36	42	94.5	3.18192e+07	5.82	2.21198e+07	3.31561e+07
BCX71970.1	ddlB	D-alanine:D-alanine ligase	309	33.4	14	14	47	63	109.837	4.30185e+07	3.3	3.18979e+07	4.20257e+07
BCX71971.1	ftsQ	cell division protein FtsQ	284	31.9	1	1	1	4	3.218	285115	23.16	243642	241688
BCX71972.1	ftsA	cell division protein FtsA	420	45.8	8	8	14	28	48.252	6.72028e+06	6.26	4.65708e+06	7.02468e+06
BCX71973.1	ftsZ	cell division protein FtsZ	397	42.7	12	12	59	42	130.028	8.14359e+07	1.44	5.83931e+07	8.2269e+07
BCX71974.1	lpxC	UDP-3-O-acyl N-acetylglucosamine deacetylase	300	33.1	7	7	12	29	32.988	3.6113e+06	4.11	2.6932e+06	3.50772e+06
BCX71977.1	aceE	pyruvate dehydrogenase	902	101.2	52	52	305	65	476.092	5.26008e+08	2.96	3.89088e+08	5.15113e+08
BCX71978.1	aceF	pyruvate dehydrogenase	663	69	21	21	117	46	242.49	1.41617e+08	1.71	1.0383e+08	1.39919e+08
BCX71980.1		CDP-abequose synthase	265	30.1	9	9	45	63	120.873	2.9357e+07	12.96	2.3312e+07	2.67799e+07
BCX71982.1	guaB	IMP dehydrogenase	488	51.6	27	27	166	76	311.661	1.51924e+08	4.74	1.06424e+08	1.57102e+08
BCX71983.1	glmM	phosphoglucosamine mutase	443	48	12	12	34	39	71.606	1.56991e+07	10.45	1.22458e+07	1.45789e+07
BCX71984.1	pdxH	pyridoxine 5'-phosphate oxidase	218	25.7	10	10	28	61	67.482	1.6699e+07	12.72	1.10529e+07	1.82755e+07
BCX71985.1	recJ	single-stranded-DNA-specific exonuclease RecJ	567	63.1	1	1	2	2	6.154	583285	7.67	400197	615818
BCX71986.1	yqjI	PadR family transcriptional regulator	180	20.8	1	1	2	7	3.802	370975	9.43	251363	396601
BCX71990.1		quercetin 2,3-dioxygenase	315	35.4	6	6	17	20	44.691	2.0883e+07	1.99	1.49155e+07	2.11794e+07
BCX71991.1		osmotically inducible protein C	132	14.8	4	4	12	34	52.34	2.01263e+07	4.65	1.41077e+07	2.07987e+07
BCX71992.1		hypothetical protein	148	16.6	1	1	2	12	4.643	363072	11.98	286308	333517
BCX71993.1	gst3	glutathione S-transferase	213	24.5	3	3	5	14	10.131	4.24421e+06	2.03	3.03065e+06	4305490
BCX71997.1		hypothetical protein	322	37.8	3	3	7	10	12.558	2.76774e+06	12.55	1.83415e+06	3.02537e+06
BCX72000.1	thiED	aminopyrimidine aminohydrolase	223	25.2	6	6	19	38	34.82	8.92877e+06	3.68	6.63818e+06	8.69961e+06
BCX72001.1		hypothetical protein	361	38.9	1	1	3	3	7.589	1.45261e+06	9.71	982304	1.55603e+06
BCX72003.1		single-stranded DNA-binding protein	194	21.4	8	8	48	35	40.317	8.6618e+07	0.07	6.27758e+07	8.65745e+07
BCX72007.1	ahpC_1	alkyl hydroperoxide reductase	187	20.9	3	4	27	28	18.849	2.29261e+06	2.48	1.63184e+06	2.33319e+06
BCX72014.1		quercetin 2,3-dioxygenase	291	32	5	5	8	30	33.932	4.06935e+06	5.5	3.06465e+06	3.91412e+06
BCX72015.1		hypothetical protein	432	48.5	18	18	85	48	173.669	8.36524e+07	3.16	5.92573e+07	8.55422e+07
BCX72018.1		hypothetical protein	115	13.1	1	1	1	17	6.461	335362	20.56	281234	289684
BCX72023.1		Helicase	945	109.3	6	6	18	8	27.677	2.75425e+06	2.74	1.9569e+06	2.80805e+06
BCX72025.1		nuclease	722	84.5	2	2	2	2	2.868	459288	13.24	302890	504487
BCX72026.1		DNA methylase	1042	120.5	13	13	24	18	72.525	8.26115e+06	3.51	6.13455e+06	8.05869e+06
BCX72027.1		type III restriction endonuclease subunit R	1140	132.6	5	5	9	6	12.936	1.96264e+06	32.54	1124778	2.48074e+06
BCX72028.1		hypothetical protein	473	55.7	1	1	1	3	2.9	1.31723e+06	1.8	942089	1334136
BCX72032.1		hypothetical protein	196	23.3	2	2	3	9	3.661	156826	38.27	86074.1	206980
BCX72034.1		hypothetical protein	198	23.4	1	1	1	8	1.887	144085	9.04	97903.1	153605
BCX72037.1		hypothetical protein	81	9.1	2	2	6	31	17.778	1.78857e+06	7.66	1.22724e+06	1.8882e+06
BCX72041.1	yggX	oxidative damage protective factor for iron-sulfur proteins	89	10.6	8	8	29	75	48.639	7.98851e+07	2.34	5.8831e+07	7.85763e+07
BCX72042.1	argH	argininosuccinate lyase	476	52.7	14	14	51	36	122.426	3.77422e+07	3.19	2.7963e+07	3.6901e+07
BCX72044.1	yehT	two-component regulatory system response regulator YehT	245	28.1	1	1	1	7	2.141	107523	20.93	90411.9	92627.5
BCX72045.1	hemC	porphobilinogen deaminase	309	33.6	6	6	14	23	39.502	5.23411e+06	11.32	4.10808e+06	4.83072e+06
BCX72047.1		hypothetical protein	276	31.6	1	1	2	8	2.224	229146	18.33	145703	261048
BCX72049.1	ysmA	thioesterase	145	16.6	4	4	8	43	23.014	2.02304e+06	14.21	1.62085e+06	1.82907e+06
BCX72050.1	hvrA	DNA-binding protein	107	12.2	8	8	80	64	67.496	1.50053e+08	0.46	1.0834e+08	1.50546e+08
BCX72051.1		general secretion pathway protein	247	27.9	3	3	5	20	19.721	637632	2.54	470269	626266
BCX72053.1	xcpQ	type II secretion system protein GspD	749	79.8	7	7	12	14	43.36	3.7954e+06	13.4	2.50006e+06	4.17379e+06
BCX72054.1		phosphopeptide-binding protein	252	27.4	10	10	45	43	99.667	4.5646e+07	7.43	3.48509e+07	4.33069e+07
BCX72055.1		phosphoglycolate phosphatase	222	25.2	2	2	3	11	4.658	446307	51.48	473482	304740
BCX72056.1	trpE	anthranilate synthase component I	497	55.1	6	6	12	18	39.162	4.43152e+06	11.5	3.48268e+06	4.08467e+06
BCX72058.1	secE	protein translocase subunit SecE	146	16.3	1	1	1	13	2.352	982490			982490
BCX72059.1	nusG	transcription termination factor NusG	177	20.4	6	6	39	54	92.16	3.2778e+07	1.68	2.34625e+07	3.31708e+07
BCX72060.1	rplK	50S ribosomal subunit protein L11	142	15	11	11	125	71	126.562	2.04976e+08	9.18	1.5845e+08	1.92078e+08
BCX72061.1	rplA	50S ribosomal subunit protein L1	231	23.8	16	16	163	81	198.213	3.46615e+08	8.07	2.37136e+08	3.66996e+08
BCX72062.1	rplJ	50S ribosomal subunit protein L10	168	18.1	5	5	45	45	102.004	7.1793e+07	4.27	5.36004e+07	6.96565e+07
BCX72063.1	rplL	50S ribosomal subunit protein L7/L12	123	12.7	11	11	151	81	113.345	6.24152e+08	10.75	4.18957e+08	6.73561e+08
BCX72064.1	rpoB	RNA polymerase beta subunit	1362	151.7	72	72	367	69	705.428	5.1109e+08	0.95	3.72729e+08	5.07654e+08
BCX72065.1	rpoC	RNA polymerase beta prime subunit	1397	154.8	85	85	433	69	882.521	5.76993e+08	0.14	4.17551e+08	5.7756e+08
BCX72068.1		hypothetical protein	118	10.8	2	2	21	37	38.17	3.5562e+07	0.26	2.57139e+07	3.56262e+07
BCX72072.1	ompW_1	membrane protein	203	21.9	11	11	349	81	129.833	8.94645e+08	6.23	6.77286e+08	8.5604e+08
BCX72074.1	htpG	heat shock protein Hsp90	643	72	34	34	134	70	362.251	2.17637e+08	2.13	1.55299e+08	2.20935e+08
BCX72076.1		hypothetical protein	379	43.9	14	14	31	54	62.454	2.20641e+07	13.58	1.45155e+07	2.42942e+07
BCX72077.1	dsb	dithiol-disulfide isomerase	233	26.2	9	9	30	45	54.662	1.29824e+07	4.84	9.73169e+06	1.25456e+07
BCX72078.1		hypothetical protein	249	29.4	2	2	5	8	9.656	977944	4.33	730440	948439
BCX72085.1	fadA	3-ketoacyl-CoA thiolase	390	41.4	14	14	74	49	141.188	8.90631e+07	6.39	6.16634e+07	9.31824e+07
BCX72086.1	fadB	multifunctional fatty acid oxidation complex subunit alpha	717	78	39	39	190	60	413.735	2.56303e+08	1.59	1.87758e+08	2.53439e+08
BCX72087.1	aspH	aspartyl/asparaginyl beta-hydroxylase	314	36.8	7	7	13	31	36.468	6.98855e+06	10.1	5.4377e+06	6.50617e+06
BCX72092.1	pgsA	phosphatidylglycerophosphate synthetase	197	21.8	1	1	4	5	4.938	1.29921e+06	33.77	737758	1.65734e+06
BCX72093.1		hypothetical protein	387	44.1	4	4	6	20	22.226	3.96243e+06	19.2	3.29047e+06	3.45646e+06
BCX72095.1		hypothetical protein	207	23.9	7	7	20	51	31.063	5.78978e+06	40.26	3.12962e+06	7.75887e+06
BCX72097.1	pepA	putative cytosol aminopeptidase	482	52.1	18	18	99	50	208.474	9.80942e+07	5.24	7.37409e+07	9.45243e+07
BCX72098.1	lptF	lipopolysaccharide export ABC permease	395	44.6	2	2	5	7	8.78	735541	19.5	463789	845005
BCX72099.1	lptG	lipopolysaccharide export ABC permease	356	40	2	2	3	7	11.741	898339	8.28	690025	847191
BCX72100.1	gpmM	phosphoglyceromutase	515	56.6	23	23	85	51	167.304	5.92891e+07	2.65	4.21499e+07	6.04115e+07
BCX72101.1	ctpA	peptidase S41	390	43.7	4	4	7	12	15.44	1.83216e+06	10.89	1.22865e+06	1.9791e+06
BCX72102.1	atoC	acetoacetate metabolism regulatory protein AtoC	471	53	11	11	29	30	71.986	1.42251e+07	6.74	1.08081e+07	1.35621e+07
BCX72104.1	uvrY	two-component regulatory system response regulator UvrY	211	23.2	6	6	14	55	47.577	8.36864e+06	8.07	6.41856e+06	7.90384e+06
BCX72107.1		hypothetical protein	257	29.9	6	6	10	24	29.557	5.20919e+06	12.27	3.45903e+06	5.68266e+06
BCX72108.1	cysM_1	cysteine synthase B	379	40.6	16	16	81	49	148.231	1.08829e+08	2.85	7.7262e+07	1.11041e+08
BCX72109.1	hom	homoserine dehydrogenase	434	46.6	17	17	69	54	195.455	7.57672e+07	1.17	5.53399e+07	7.51432e+07
BCX72110.1	dsbC_1	thiol:disulfide interchange protein DsbC	270	29.5	8	8	25	35	44.544	3.01853e+07	3.12	2.23534e+07	2.95266e+07
BCX72111.1	xerD	tyrosine recombinase XerD	305	34.8	1	1	2	10	1.384	270066	6.61	204995	257728
BCX72112.1		hypothetical protein	123	13.6	4	4	14	44	27.372	7.49717e+06	18.88	6.21139e+06	6.55497e+06
BCX72113.1	feoB	ferrous iron transporter B	620	67.9	10	10	28	20	61.543	1.30187e+07	18.73	1.07746e+07	1.13946e+07
BCX72118.1	nqO2	NAD(P)H dehydrogenase	232	26.6	2	2	2	12	8.785	530977	13.17	422273	483641
BCX72119.1	pcaU_1	IclR family transcriptional regulator	267	30.1	10	10	31	51	62.921	2.04407e+07	4.82	1.53205e+07	1.97553e+07
BCX72122.1	ydhJ	membrane fusion protein of YdhJK efflux pump	336	37	1	1	2	5	1.679	667028		483181
BCX72125.1	yqgE	hypothetical protein	184	20.4	2	2	3	10	6.068	2.25782e+06	9.4	1.74812e+06	2.11237e+06
BCX72126.1	recN	recombination and repair protein RecN	553	63	6	6	11	14	30.129	3.84328e+06	0.54	2.77344e+06	3.8579e+06
BCX72127.1		UPF0345 protein	107	12	3	3	31	41	46.351	6.37586e+07	0.6	4.59907e+07	6.40284e+07
BCX72128.1	rlmB	23S rRNA mG2251 2'-O-ribose methyltransferase	250	27.3	5	5	12	26	28.624	2.60747e+06	2.21	1.91848e+06	2.56712e+06
BCX72130.1	coaE	dephospho-CoA kinase	199	22.2	4	4	7	34	15.339	3.21814e+06	16.97	2.06642e+06	3.63042e+06
BCX72132.1	gspF_1	general secretion pathway protein GspF	410	45.2	4	4	6	9	14.366	3.1056e+06	13.23	2.47084e+06	2.82755e+06
BCX72133.1	gspE_1	general secretion pathway protein GspE	568	62.9	14	15	43	35	86.23	2.04137e+07	7	1.55388e+07	1.94264e+07
BCX72134.1	tpiA	triosephosphate isomerase	264	28.4	2	2	4	13	6.33	1.67192e+06	16.02	1.08085e+06	1.87341e+06
BCX72135.1	secG	preprotein translocase subunit SecG	113	11.4	2	2	4	31	10.735	1.52249e+06	39.66	826740	2.03098e+06
BCX72136.1	rimP	ribosome maturation factor for 30S subunits	174	19.5	4	4	7	32	23.415	1.10946e+07	7.54	7.6191e+06	1.17027e+07
BCX72137.1	nusA	transcription elongation factor NusA	494	54.7	24	24	109	62	233.17	1.05783e+08	1.75	7.56839e+07	1.07101e+08
BCX72138.1	infB	translation initiation factor IF-2	902	97.4	40	40	145	50	322.33	1.42991e+08	4.65	1.00231e+08	1.47769e+08
BCX72139.1	rbfA	30s ribosome binding factor	131	14.8	6	6	11	49	19.729	6.80147e+06	2.82	5.02592e+06	6.66739e+06
BCX72140.1	lemA	hypothetical protein	196	21.7	17	17	66	75	120.043	8.43493e+07	6.07	5.85331e+07	8.80496e+07
BCX72141.1		hypothetical protein	373	39	4	4	6	14	12.894	2.5646e+06	3.65	1.81044e+06	2.63161e+06
BCX72142.1		hypothetical protein	186	21.5	3	3	5	14	11.061	3.16787e+06	5.17	2.21227e+06	3.28595e+06
BCX72147.1		hypothetical protein	118	12.8	1	1	3	7	2.541	579719	47.06	297120	819351
BCX72149.1	bfr_1	bacterioferritin	154	18.1	3	3	13	30	32.082	6.51458e+06	3.87	4.84985e+06	6.33883e+06
BCX72151.1	ridA	reactive intermediate/imine deaminase	127	13.6	2	2	7	19	11.278	1.11977e+07	14.78	9.00838e+06	1.00827e+07
BCX72152.1	spoT	bifunctional (p)ppGpp synthase/hydrolase SpoT	703	79.9	10	10	20	20	49.9	8.81854e+06	4.85	6.17261e+06	9.12622e+06
BCX72153.1	rpoZ	RNA polymerase omega subunit	93	10.5	4	4	13	73	33.874	1.9682e+07	10.4	1.53469e+07	1.82845e+07
BCX72154.1	gmk	guanylate kinase	206	23.2	5	5	17	30	27.962	7.15013e+06	15.66	4.63445e+06	7.99088e+06
BCX72155.1	ispH	4-hydroxy-3-methylbut-2-enyl diphosphate reductase	316	35.1	6	6	16	34	47.979	9.59912e+06	3.3	6.79296e+06	9.82584e+06
BCX72161.1	comE_1	pilin	196	21.4	1	1	1	7	1.688	1.54542e+06	8.96	1192784	1.45043e+06
BCX72167.1		Type IV fimbrial biogenesis protein PilY1	1269	137.9	14	14	26	17	54.894	7.33394e+06	2.41	5.40405e+06	7.20975e+06
BCX72170.1	rpsP	30S ribosomal protein S16	85	9.3	5	5	43	55	48.284	1.5375e+08	0.75	1.10784e+08	1.54568e+08
BCX72171.1	rimM	ribosome maturation factor	182	20.7	6	6	11	45	39.446	3.14456e+06	3.88	2.21625e+06	3.23196e+06
BCX72173.1	rplS	50S ribosomal subunit protein L19	123	13.7	6	6	50	58	74.511	3.20271e+08	3.27	2.26686e+08	3.27774e+08
BCX72175.1	lip_2	lipase	321	34.5	2	2	2	8	3.112	472236	69.52	585926	275702
BCX72176.1	lip_3	lipase	323	34.6	3	3	3	18	7.969	227855	108.22	452614	83091
BCX72179.1	truB	tRNA pseudouridine synthase B	301	33.8	2	2	3	13	12.551	687530	22.1	583006	587322
BCX72183.1		hypothetical protein	478	53.6	9	9	15	29	40.947	7.44782e+06	5.99	5.62845e+06	7.13896e+06
BCX72187.1	serA	D-3-phosphoglycerate dehydrogenase	410	44	18	18	107	63	217.858	1.72295e+08	4.4	1.20982e+08	177741698
BCX72188.1	glcD	glycolate oxidase subunit	469	52.2	7	7	13	17	40.949	9.14229e+06	2.66	6.49899e+06	9.31601e+06
BCX72189.1		hypothetical protein	272	31.7	4	4	10	17	27.777	5.02501e+06	9.92	3.39309e+06	5.39068e+06
BCX72190.1		hypothetical protein	123	14	4	4	9	30	19.288	8.48963e+06	26.66	5.08135e+06	1.02746e+07
BCX72191.1	ddlA	D-alanine-D-alanine ligase A	365	40.3	6	6	11	24	45.71	6.77912e+06	8.27	5.2069e+06	6.39341e+06
BCX72193.1		hypothetical protein	254	30.1	3	3	6	16	15.339	1.70651e+06	11.93	1.34521e+06	1.56816e+06
BCX72198.1		hypothetical protein	184	20.9	1	1	1	10	1.284	284589	6.69	216152	271421
BCX72202.1	sodC	Cu-Zn family superoxide dismutase	172	17.6	1	1	3	9	11.159	5.04388e+06	15.65	3269405	5636730
BCX72204.1	parA_1	chromosome partitioning protein ParA	214	23.9	9	9	23	59	42.096	1.2997e+07	7.39	9.92012e+06	1.23349e+07
BCX72206.1		methyltransferase	207	24	2	2	6	11	7.728	1.68581e+06	15.63	1.36453e+06	1.5087e+06
BCX72208.1		hypothetical protein	134	15.1	2	2	6	35	19.087	2.9642e+06	1.49	2.12468e+06	2.99562e+06
BCX72209.1		hypothetical protein	187	21.3	6	6	23	45	52.81	2.57874e+07	0.56	1.86062e+07	2.58895e+07
BCX72210.1		SAM-dependent methyltransferase	258	29.4	5	5	10	26	21.641	3.28904e+06	4.69	2.30478e+06	3.39997e+06
BCX72211.1		hypothetical protein	425	48.9	8	8	17	27	56.391	1.00365e+07	6.62	7.61906e+06	9.57705e+06
BCX72215.1		D-isomer specific 2-hydroxyacid dehydrogenase family protein	318	34.4	2	2	3	9	12.804	1.97373e+06	3.41	1.46463e+06	1.92669e+06
BCX72217.1		hypothetical protein	239	24.7	5	5	26	25	25.912	7.0365e+06	12.44	4.66679e+06	7.68529e+06
BCX72220.1		hypothetical protein	186	22.1	1	1	2	5	1.738	531970	10.48	415049	493902
BCX72223.1	glyS	glycine tRNA synthetase beta subunit	689	75.2	32	32	85	55	199.414	4.27696e+07	9.79	2.89056e+07	4.58409e+07
BCX72224.1	glyQ	glycine tRNA synthetase alpha subunit	325	37.1	13	13	42	56	83.213	2.04611e+07	4.43	1.52932e+07	1.98301e+07
BCX72230.1		hypothetical protein	220	24.4	2	2	3	11	16.761	1.18419e+06	7.59	905133	1.12226e+06
BCX72231.1	acs_1	acetyl-CoA synthetase	613	68.2	10	10	13	24	38.036	4.56289e+06	2.41	3.24941e+06	4.64132e+06
BCX72232.1	rne	endoribonuclease	1135	127	45	45	157	57	388.263	1.538e+08	3.87	1.08398e+08	1.58073e+08
BCX72233.1	rluC	ribosomal large subunit pseudouridine synthase C	312	35.5	4	4	9	16	20.661	3.96705e+06	34.82	2.23488e+06	5.1009e+06
BCX72234.1	ppaX	phosphoglycolate phosphatase	222	24.6	2	2	3	19	6.743	81301.1	5.6	61274	78141.6
BCX72238.1	hcaR_1	hca operon transcriptional regulator	301	34.2	7	7	14	26	25.487	4.69088e+06	9.58	3.1751e+06	5.02014e+06
BCX72239.1	yjaB	acetyltransferase	149	17.5	6	6	23	52	52.748	2.12656e+07	3.86	1.58305e+07	2.06931e+07
BCX72241.1		Zn-dependent hydrolase	376	43.8	2	2	7	5	5.698	1.04944e+06	3.08	743826	1.07252e+06
BCX72246.1	kat	catalase	506	57.3	28	28	246	63	374.218	5.19664e+08	1.78	3.71731e+08	5.26238e+08
BCX72248.1	aidB	isovaleryl-CoA dehydrogenase	552	62.4	1	1	2	2	2.702	512143	23.52	313659	605746
BCX72250.1		membrane protein	341	37.5	4	4	6	21	19.575	4.45241e+06	27.25	2.65343e+06	5.41187e+06
BCX72252.1	ptsP	phosphotransferase system enzyme I PtsP	764	85.4	15	15	42	28	102.748	2.03894e+07	0.51	1.47164e+07	2.04631e+07
BCX72253.1	rppH	RNA pyrophosphohydrolase	166	19.5	1	1	2	15	5.911	1.94938e+06	9.67	1.51219e+06	1.82033e+06
BCX72254.1		haloacid dehalogenase	216	24.8	8	8	16	64	32.856	2.81661e+07	1.18	2.05741e+07	2.79318e+07
BCX72255.1		hypothetical protein	80	9.3	4	4	32	91	49.653	6.64746e+07	12.9	52763527	6.06657e+07
BCX72256.1	gltC_1	LysR family transcriptional regulator	290	32.8	2	2	4	16	9.847	1.17116e+06	13.43	933127	1.06477e+06
BCX72259.1	leuC	3-isopropylmalate dehydratase large subunit	477	51.3	7	7	14	22	41.237	3.70154e+06	23.39	2.26914e+06	4.37392e+06
BCX72260.1	leuD	3-isopropylmalate dehydratase small subunit	216	24.4	4	4	9	23	18.331	3.00312e+06	2.95	2.13049e+06	3.06642e+06
BCX72262.1	leuB	3-isopropylmalate dehydrogenase	363	39	8	8	14	28	40.865	9.90629e+06	6.77	6.8403e+06	1.03923e+07
BCX72263.1		hypothetical protein	135	14.8	1	1	1	10	3.514	375757	4.2	280398	364758
BCX72264.1	infA	translation initiation factor IF-1	73	8.5	3	3	12	44	26.85	1.58927e+07	4.33	1.11647e+07	16387519
BCX72265.1	rr07	AraC family transcriptional regulator	336	38.3	12	12	31	41	78.038	2.87642e+07	7.91	1.9701e+07	3.04215e+07
BCX72266.1	truA	tRNA pseudouridine(38-40) synthase	265	30.3	1	1	1	5	2.929	749682	5.58	564906	720681
BCX72267.1	ansA	cytoplasmic L-asparaginase 1	324	36.5	2	2	3	6	5.517	3.56809e+06	4.81	2.49827e+06	3.69146e+06
BCX72268.1		hypothetical protein	444	49.2	12	12	47	48	150.714	5.09826e+07	13.02	4.05017e+07	4.64876e+07
BCX72269.1		hypothetical protein	496	54.1	10	10	17	37	49.302	7.93439e+06	5.38	5.97049e+06	7.63806e+06
BCX72270.1	asd	aspartate-semialdehyde dehydrogenase	372	40.7	10	10	53	45	103.594	2.14968e+07	11.3	1.68705e+07	1.98421e+07
BCX72271.1		endonuclease	379	44.1	1	1	1	3	3.855	500507	9.65	338602	535915
BCX72274.1	lpxL_1	lauryl-acyl carrier protein-dependent acyltransferase	280	32.5	3	3	4	13	14.861	881928	2.46	650046	866738
BCX72275.1	ymdB	RNase III inhibitor	183	19.8	3	3	6	33	15.777	2.09768e+06	1.91	1.54016e+06	2.06957e+06
BCX72279.1	uup	replication regulatory ABC-F family DNA-binding ATPase	635	70.7	15	15	28	35	90.68	1.06866e+07	3.54	7.9375e+06	1.04223e+07
BCX72280.1		hypothetical protein	81	9.3	2	2	5	51	17.067	1.75771e+06	34.53	1.63352e+06	1.37005e+06
BCX72282.1	ycsG	argininosuccinate synthase	410	43.5	2	2	3	5	11.973	9.2896e+06	7.6	7.10085e+06	8.80337e+06
BCX72283.1	ybgL	hypothetical protein	252	26.7	12	12	63	67	160.249	6.52197e+07	9.95	5.0695e+07	6.07796e+07
BCX72284.1		UPF0317 protein	268	29.6	8	8	33	53	91.238	4.37264e+07	11.69	3.441e+07	4.02502e+07
BCX72285.1	ybgK	allophanate hydrolase	526	57.7	12	12	35	37	111.642	3.67444e+07	7.5	2.80677e+07	3.48451e+07
BCX72286.1	accC_1	acetyl-CoA carboxylase biotin carboxylase subunit	579	63.2	24	24	160	57	343.111	2.58361e+08	7.6	1.97493e+08	244831503
BCX72290.1		hypothetical protein	149	16.8	3	3	4	17	6.452	1.60941e+06	17.3	1.03094e+06	1.81997e+06
BCX72291.1	topA	DNA topoisomerase I	880	98.2	19	19	47	28	113.465	2.64627e+07	4.59	1.98013e+07	2.56177e+07
BCX72294.1		hypothetical protein	187	20.3	1	1	3	4	2.75	7.53722e+06	22.31	4.65692e+06	8.83667e+06
BCX72295.1		alkyl hydroperoxide reductase AhpD	150	17	3	3	6	23	18.32	4.51219e+06	53.74	4.87629e+06	3.02449e+06
BCX72296.1	glxK	glycerate kinase II	378	40	1	1	1	3	1.659	399765	4.52	280460	412766
BCX72298.1	rbpD	RNA-binding protein	83	9.1	3	3	8	43	14.918	2.3577e+06	9.48	1.82647e+06	2.20461e+06
BCX72299.1		hypothetical protein	167	19.3	5	5	15	31	27.685	6.17051e+06	4.05	4.59954e+06	5.99643e+06
BCX72301.1	ybaL	inner membrane NAD(P)-binding transporter	572	62.1	2	2	3	4	9.376	589476	33.67	334970	751436
BCX72302.1	rpmG	50S ribosomal subunit protein L33	51	6.1	2	2	12	41	18.376	4.57991e+07	2.53	3.37741e+07	4.49879e+07
BCX72303.1	rpmB	50S ribosomal subunit protein L28	78	9.1	4	4	23	40	39.688	5.15743e+07	14.89	3.36127e+07	5.73229e+07
BCX72304.1	gabD_2	succinate-semialdehyde dehydrogenase I	463	51.6	8	8	13	20	22.435	5.59329e+06	7.74	3.83555e+06	5.90844e+06
BCX72305.1		hypothetical protein	230	27.1	2	2	5	13	13.757	1.11953e+06	9.68	868518	1.04535e+06
BCX72306.1	purU	formyltetrahydrofolate hydrolase	286	32.8	10	10	25	51	74.472	1.12272e+07	3.69	8.34767e+06	1.0938e+07
BCX72307.1	tonB_1	TonB-dependent receptor	271	31	3	3	3	15	11.943	1.42597e+06	46.44	1.45275e+06	1.0139e+06
BCX72308.1	exbB	biopolymer transporter ExbB	207	22	5	5	12	29	35.508	1.50767e+07	33.59	1.39132e+07	1.18345e+07
BCX72309.1	exbD_1	biopolymer transport protein ExbD	134	14.6	2	2	6	19	9.575	3.59374e+06	37.68	3.42056e+06	2.73502e+06
BCX72310.1	msrA	peptide methionine sulfoxide reductase MsrA	173	19.6	3	3	10	29	26.652	7.11285e+06	6.65	5.40052e+06	6.78605e+06
BCX72312.1	blh	oxidoreductase	112	12.3	3	3	12	51	39.814	2.00431e+07	5.27	1.50702e+07	1.93097e+07
BCX72313.1	ypt2	hypothetical protein	298	33.9	1	1	1	2	2.58	267169	10.75	179334	288319
BCX72314.1	trxC	thioredoxin 2	143	15.8	3	3	7	24	21.046	5.53817e+06	10.51	4.32181e+06	5.14082e+06
BCX72317.1		DUF4442 domain-containing protein	167	18.4	2	2	3	11	5.684	898391	19.56	566195	1.0326e+06
BCX72318.1		UPF0234 protein	162	18.6	5	5	14	31	24.535	1.24466e+07	5.49	8.6727e+06	1.29394e+07
BCX72319.1	glpE	thiosulfate sulfurtransferase	104	11.1	7	7	34	88	43.937	3.2759e+07	8.55	2.23367e+07	3.48022e+07
BCX72321.1		hypothetical protein	174	18.8	1	1	2	9	12.574	1.04639e+06	9.75	812157	976592
BCX72322.1		hypothetical protein	100	11.3	4	4	11	54	20.553	6.58481e+06	5.81	4.96987e+06	6.31984e+06
BCX72323.1	yciB	intracellular septation protein A	204	23.2	1	1	1	5	2.468	427815	5.39	321956	411795
BCX72324.1	yciV	S-adenosylmethionine tRNA ribosyltransferase	283	31.4	2	2	3	12	7.3	927269	12.54	734159	848373
BCX72325.1	ybeY	16S rRNA maturation RNase	161	18.4	1	1	2	11	4.187	253106	19.09	160064	289920
BCX72326.1	ybeZ	nucleoside triphosphate hydrolase	369	41.5	15	15	46	55	100.477	4.09828e+07	2.03	3.01158e+07	4.03992e+07
BCX72327.1	miaB	tRNA-i(6)A37 methylthiotransferase	484	54.5	3	3	6	12	19.403	1.52622e+06	9.76	1.18467e+06	1.42429e+06
BCX72330.1	mdh	malate dehydrogenase	328	35.3	24	24	370	77	380.642	1.05208e+09	5.6	7.92922e+08	1.01118e+09
BCX72331.1		hypothetical protein	85	9.8	1	1	3	21	19.938	6.99261e+06	27.84	6.18347e+06	5728121
BCX72333.1		oxidoreductase	200	23.3	1	1	1	8	2.848	326092	9.19	252104	305538
BCX72334.1	rlmJ	23S rRNA m(6)A2030 methyltransferase	285	32.7	6	6	13	24	20.74	1.40143e+07	5.47	9.76604e+06	1.45677e+07
BCX72336.1		hypothetical protein	361	42.3	1	1	1	3	3.836	3.66362e+06	5.86	2.54612e+06	3.81863e+06
BCX72338.1		hypothetical protein	1118	128.6	4	4	5	6	14.213	1.02996e+06	46.98	1.05374e+06	729247
BCX72339.1	ydiO_1	acyl-CoA dehydrogenase	387	42.8	4	5	7	18	17.404	2.88694e+06	4.41	2.02705e+06	2.97835e+06
BCX72341.1	ydiO_3	acyl-CoA dehydrogenase	389	43.1	2	3	3	11	7.205	537410	1.42	393204	532058
BCX72345.1	sorD	sorbitol-6-phosphate 2-dehydrogenase	303	32.3	2	2	5	9	7.327	642112	9.22	435732	685438
BCX72346.1		acetyl-CoA carboxylase carboxyltransferase subunit	537	57.8	2	2	2	4	5.434	1.64195e+06	0.95	1.18143e+06	1.65302e+06
BCX72347.1		acyl-CoA dehydrogenase	385	42.4	3	3	6	11	11.631	1.24997e+06	2.69	922831	1.22643e+06
BCX72348.1	paaF_1	2,3-dehydroadipyl-CoA hydratase	277	30.1	1	1	3	6	4.052	331405	4.07	247067	322011
BCX72349.1	mccC1	3-methylcrotonyl-CoA carboxylase subunit alpha	646	70.8	4	4	6	8	26.331	1.81714e+06	0.83	1.30858e+06	1.82784e+06
BCX72350.1	rluA_1	23S rRNA/tRNA pseudouridine synthase A	221	25.2	1	1	1	4	2.515	158790	20.83	133424	136891
BCX72353.1	gstcD	methyltransferase	415	47.2	4	4	6	13	8.587	1.16178e+06	45.67	1.17638e+06	831121
BCX72355.1		GNAT family acetyltransferase	143	16.4	2	2	3	20	5.704	828946	119.95	2094883	237607
BCX72357.1		hypothetical protein	219	24.8	1	1	1	5	1.985	164848	9.51	127735	154108
BCX72374.1		hypothetical protein	125	14.3	1	1	1	11	5.381	1.13077e+06	3.84	841640	1100502
BCX72379.1	ffh	signal recognition particle protein	468	50.9	24	24	73	63	203.299	3.96984e+07	0.12	2.87326e+07	3.97317e+07
BCX72380.1		hypothetical protein	185	20.8	1	1	2	4	2.131	411009	18.17	338791	361191
BCX72381.1		hypothetical protein	229	25.8	1	1	1	5	3.029	374308	18.94	310244	327130
BCX72382.1	coaX	type III pantothenate kinase	243	27.4	3	3	4	10	6.387	953533	3.53	708203	929992
BCX72383.1	birA	biotin--[acetyl-CoA-carboxylase] ligase	251	27.9	1	1	1	9	2.802	170354			170354
BCX72386.1	smc	chromosome partition protein Smc	1150	131.3	13	13	18	17	55.132	6.18609e+06	6.44	4.68994e+06	5.91058e+06
BCX72387.1	zipA	cell division protein ZipA	345	38.7	9	9	23	39	73.235	8.60051e+06	14.46	5.62266e+06	9.52956e+06
BCX72388.1	ligA_1	DNA ligase	676	74.8	10	10	25	18	48.947	7.22503e+06	9.43	4.89569e+06	7.7238e+06
BCX72390.1		TonB-dependent siderophore receptor	715	78.1	18	18	34	32	109.963	1.94815e+07	52.85	2.09007e+07	1.31538e+07
BCX72391.1		aldehyde reductase	354	39.4	8	8	22	32	61.262	1.03824e+07	1.96	7.62552e+06	1.02398e+07
BCX72392.1	bfr_2	bacterioferritin	154	18.1	6	6	12	49	32.526	1.13608e+07	14.63	7.4179e+06	12603855
BCX72393.1		hypothetical protein	189	21.4	5	5	15	46	44.482	1.07051e+07	6.87	8.14062e+06	1.01974e+07
BCX72396.1	bioA	7,8-diaminopelargonic acid synthase	439	48.9	3	3	3	9	10.574	1.41862e+06	2.08	1.04288e+06	1.39785e+06
BCX72397.1	bioF	8-amino-7-oxononanoate synthase	389	43.8	2	2	6	9	7.769	759247	17.51	485625	859866
BCX72399.1	bioD	ATP-dependent dethiobiotin synthetase BioD	214	23.8	5	5	10	36	39.413	6.12218e+06	4	4.5622e+06	5.95119e+06
BCX72400.1		hypothetical protein	152	17.9	2	2	4	19	12.293	2.00726e+06	18.41	1.6574e+06	1.76094e+06
BCX72401.1	yegP	hypothetical protein	114	12.5	7	7	33	65	44.351	9.3315e+07	6.39	6.4606e+07	9.76326e+07
BCX72405.1	gcd_1	glucose dehydrogenase	795	85.9	26	26	116	51	277.32	9.8892e+07	8.14	6.76256e+07	1.04756e+08
BCX72406.1	oprB_1	porin	417	47	6	6	11	20	40.405	9.34946e+06	36.08	5.21729e+06	1.21365e+07
BCX72408.1	oruR_1	AraC family transcriptional regulator	336	38.5	16	16	69	61	146.663	6.29845e+07	5.05	4.40232e+07	6.52756e+07
BCX72410.1		acetyltransferase	174	20	1	1	1	18	1.456	403018	8.08	275716	426729
BCX72411.1		hypothetical protein	160	18.5	1	1	1	11	1.472	305074	24.68	263590	255768
BCX72412.1	paaJ_1	3-oxoadipyl-CoA/3-oxo-5,6-dehydrosuberyl-CoA thiolase	401	41.9	7	7	16	29	34.666	1.48989e+07	5.79	1.0359e+07	1.55223e+07
BCX72413.1	fadJ	fatty acid oxidation complex subunit alpha	710	76.9	23	23	54	39	131.33	2.29042e+07	0.16	1.66097e+07	2.28789e+07
BCX72414.1		hypothetical protein	331	38.2	2	2	3	8	6.497	1.77729e+06	2.76	1.31284e+06	1.74288e+06
BCX72419.1	trpA	tryptophan synthase alpha chain	267	28.5	9	9	37	50	111.466	3.23961e+07	27.79	1.92311e+07	3.9532e+07
BCX72420.1	accD	acetyl-CoA carboxylase beta subunit	298	33.2	15	15	68	46	141.234	9.99842e+07	0.64	7.27529e+07	9.95355e+07
BCX72421.1	folC	bifunctional folylpolyglutamate synthase/dihydrofolate synthase	429	47.7	4	4	8	22	27.79	1.42655e+06	8.57	1.09802e+06	1.34255e+06
BCX72422.1	iga	cell division protein	332	36.7	3	3	4	16	18.951	2.4352e+06	2.66	1.73111e+06	2.48148e+06
BCX72423.1		protein-tyrosine-phosphatase	198	22.8	1	1	2	7	7.261	368684	13.55	294008	334901
BCX72424.1		MBL fold hydrolase	242	27.8	1	1	2	8	6.341	286773	16.59	233710	254897
BCX72426.1	yciO	RNA binding protein	205	22.4	3	3	11	39	32.045	4.66473e+06	3.24	3.30238e+06	4.77301e+06
BCX72427.1		hypothetical protein	221	25.7	1	1	3	7	2.71	8.40656e+06	21.02	7.07322e+06	7.23745e+06
BCX72428.1		hypothetical protein	187	21	6	6	12	45	30.069	4.30945e+06	6.07	3.25858e+06	4.12839e+06
BCX72429.1	rpmF	50S ribosomal subunit protein L32	61	7.1	3	3	20	38	84.947	7.85903e+07	4.84	5.89116e+07	7.59457e+07
BCX72430.1	fabD	malonyl-CoA-[acyl-carrier-protein] transacylase	328	34.7	13	13	69	60	156.414	7.43467e+07	1.35	5.437e+07	7.36428e+07
BCX72431.1	fabG_1	3-oxoacyl-[acyl-carrier-protein] reductase	244	26.1	13	13	122	78	196.808	1.47273e+08	2.94	1.04482e+08	1.50372e+08
BCX72432.1	acpP	acyl carrier protein	78	8.7	2	2	45	22	11.827	2.86495e+08	16.5	1.84576e+08	3.22125e+08
BCX72433.1	ygaU	hypothetical protein	157	16.9	10	10	162	87	172.945	3.47192e+08	5.52	2.41868e+08	3.61017e+08
BCX72434.1		peroxidase	212	24	5	5	8	34	19.958	3.60285e+06	1.69	2.64118e+06	3.56007e+06
BCX72435.1	secA	preprotein translocase subunit	906	102.3	32	32	89	46	226.151	5.74501e+07	5.66	3.99828e+07	5.97962e+07
BCX72436.1		hypothetical protein	120	12.3	3	3	14	36	26.523	5.77592e+06	0.32	4.19342e+06	5.76289e+06
BCX72437.1	argJ	arginine biosynthesis bifunctional protein ArgJ	406	43.6	8	8	20	36	41.388	1.50878e+07	19.28	9.52813e+06	1.73065e+07
BCX72438.1	nadA	quinolinate synthase subunit A	355	38.8	5	5	12	23	30.836	7.63228e+06	4.72	5.7165e+06	7.38149e+06
BCX72439.1	yfiB	OM lipoprotein positive effector of YfiN activity	159	17.8	3	3	6	25	24.435	8.38992e+06	12.24	6.62841e+06	7.69258e+06
BCX72442.1	merA	mercuric reductase MerA	457	50.5	10	10	25	28	68.328	2.00534e+07	2.83	1.42387e+07	2.04584e+07
BCX72443.1		hypothetical protein	1492	155.5	52	53	225	51	468.849	2.29788e+08	1.06	1.67706e+08	2.28071e+08
BCX72444.1		hypothetical protein	146	15.9	5	5	19	38	30.792	3.91742e+07	6.23	2.71537e+07	40938906
BCX72446.1	dfrA17	dihydrofolate reductase	170	19.2	3	3	6	21	16.021	4.18902e+06	3.47	2.96092e+06	4293024
BCX72447.1	thyA	thymidylate synthetase	280	31.6	8	8	18	36	56.334	1.0856e+07	14.99	8.7467e+06	9.7602e+06
BCX72448.1		hypothetical protein	265	30.2	4	4	17	28	33.368	8.80369e+06	12.68	6977300	8.04651e+06
BCX72452.1	lgt	phosphatidylglycerol-prolipoprotein diacylglyceryl transferase	272	31.3	2	2	4	11	6.948	839302	1.68	600800	849321
BCX72453.1		serine/threonine protein kinase	260	29.6	3	3	5	12	16.04	1.19709e+06	9.5	810703	1.28044e+06
BCX72459.1	rdgB	dITP/XTP pyrophosphatase	207	22.5	2	2	4	12	10.458	706977	1.94	505149	716731
BCX72464.1	metW	methionine biosynthesis protein MetW	197	22	6	6	11	45	33.269	3.23333e+06	2.51	2.38406e+06	3.17649e+06
BCX72465.1	metX	homoserine O-acetyltransferase	386	43.4	5	5	13	15	28.544	5.91283e+06	3.68	4.39605e+06	5.76094e+06
BCX72466.1	leuA	2-isopropylmalate synthase	565	62.7	14	14	44	34	100.564	2.10607e+07	2.4	1.55176e+07	2.07056e+07
BCX72469.1	fhuA_1	TonB-dependent receptor	784	85.9	25	25	77	39	216.407	4.60611e+07	55.68	5.05879e+07	3.038e+07
BCX72470.1	fiu	catecholate siderophore receptor	767	82.9	38	38	104	59	257.265	8.70359e+07	2.96	6.43812e+07	8.52322e+07
BCX72471.1	tig	peptidyl-prolyl cis/trans isomerase	443	49.6	31	31	228	76	388.308	4.59399e+08	3.05	3.40035e+08	4.49596e+08
BCX72472.1	clpP	ATP-dependent Clp protease proteolytic subunit	203	22.7	8	8	60	35	86.624	9.79735e+07	11.53	6.5402e+07	1.06314e+08
BCX72473.1	clpX	ATP-dependent protease ATP-binding subunit ClpX	436	48.1	16	16	61	43	121.074	5.40258e+07	4.57	4.04221e+07	5.23057e+07
BCX72475.1		hypothetical protein	177	20.2	5	5	16	40	35.32	5.20489e+06	0.34	3.77945e+06	5.1923e+06
BCX72476.1		hypothetical protein	177	20.1	1	1	2	7	5.47	523805	16.27	425923	466632
BCX72478.1	fumA	fumarate hydratase	507	54.8	20	20	89	60	202.33	8.21547e+07	18.14	5.23084e+07	9.34671e+07
BCX72480.1	fhuA_2	ferrichrome outer membrane transporter	737	83.4	44	44	153	70	343.839	1.66662e+08	42.95	1.65191e+08	1.21801e+08
BCX72481.1	pta	phosphate acetyltransferase	713	77.2	23	23	90	51	228.555	4.23144e+07	6.3	3.20479e+07	4.04709e+07
BCX72482.1	tdcD	propionate kinase/acetate kinase C	405	44	12	12	36	48	81.793	1.84612e+07	7.57	1.4109e+07	1.7498e+07
BCX72483.1	proA	gamma-glutamyl-phosphate reductase	421	45.5	16	16	64	57	151.633	6.21841e+07	1.85	4.56389e+07	6.13748e+07
BCX72485.1		methyltransferase	280	32.3	1	1	4	5	6	484094	11.98	381749	444680
BCX72486.1	nagZ	beta N-acetyl-glucosaminidase	339	37	7	7	13	30	31.492	4.23807e+06	15.46	2.75089e+06	4.72965e+06
BCX72487.1	prc	carboxy-terminal protease for penicillin-binding protein 3	727	80.5	14	14	33	29	73.775	1.26325e+07	1.39	9.06136e+06	1.2757e+07
BCX72488.1	dapE	N-succinyl-diaminopimelate deacylase	379	41.2	6	6	15	19	29.715	7.57884e+06	6.79	5232388	7.9519e+06
BCX72489.1		entericidin, EcnA/B family protein	46	4.9	3	3	31	35	40.353	3.39353e+07	15.84	2.19669e+07	3.79753e+07
BCX72492.1		hypothetical protein	155	17.9	1	1	2	5	1.867	233882	31.84	213030	186003
BCX72494.1	cysJ	membrane protein	880	100.6	7	7	14	13	44.006	7.12669e+06	31.57	6.47827e+06	5.67914e+06
BCX72495.1		hypothetical protein	186	21.2	8	8	29	53	57.75	2.88917e+07	0.35	2.08773e+07	2.89627e+07
BCX72500.1		hypothetical protein	540	58.2	6	6	43	14	50.626	5.13699e+07	10.32	3.45887e+07	5.52649e+07
BCX72502.1		hypothetical protein	50	6.1	1	1	2	22	5.073	522000	6.87	396958	497235
BCX72505.1	hlyD	multidrug resistance efflux pump	375	40.4	2	2	3	9	5.235	557421	31.25	322521	697869
BCX72513.1		oleate hydratase	539	61.3	20	20	115	41	233.217	2.01547e+08	3	1.42928e+08	2.05875e+08
BCX72515.1		hypothetical protein	223	24.1	10	10	27	50	72.924	2.90524e+07	5.15	2.18255e+07	2.80135e+07
BCX72518.1	gltL	ATP-binding protein of glutamate/aspartate transport system	247	27.6	9	9	34	36	65.188	4.4399e+07	2.29	3.16451e+07	4.51239e+07
BCX72519.1	gltK	glutamate/aspartate ABC transporter permease	225	25	2	2	7	6	5.557	851636	26.42	510653	1.02884e+06
BCX72520.1	gltJ	glutamate/aspartate ABC transporter permease	280	30.8	1	1	3	5	13.865	1.21938e+06	24.95	1055663	1020277
BCX72521.1	glnH_1	periplasmic glutamine-binding protein	303	32.6	17	17	170	67	208.853	2.02293e+08	4.55	1.51328e+08	1.95888e+08
BCX72522.1	rpoN	RNA polymerase sigma 54 factor RpoN	482	54.8	1	1	1	3	3.7	273012	28.41	242435	222707
BCX72523.1	rpoX	ribosomal subunit interface protein	113	13	5	5	21	45	51.175	2.77417e+07	16.12	1.79223e+07	3.11055e+07
BCX72524.1	ligA_2	hypothetical protein	83	9.2	2	2	7	47	28.006	5.08685e+06	11.18	3988464	4.69956e+06
BCX72525.1	murA	UDP-N-acetylglucosamine 1-carboxyvinyltransferase	421	44.9	14	14	34	50	95.149	2.21701e+07	2.9	1.63921e+07	2.17203e+07
BCX72526.1	hisG	ATP phosphoribosyltransferase	231	25.6	9	9	21	45	50.139	1.07584e+07	6.02	8.13243e+06	1.03095e+07
BCX72527.1		hypothetical protein	220	25.5	2	2	3	11	8.984	671996	14.59	539899	605881
BCX72528.1	hisD	histidinol dehydrogenase	429	46.6	6	6	13	17	34.011	1.12546e+07	7.54	8.59961e+06	1.06695e+07
BCX72529.1	hisC	histidinol-phosphate aminotransferase	365	40.6	12	12	32	35	56.596	1.65661e+07	2.06	1.18265e+07	1.68092e+07
BCX72531.1		pilus assembly protein FilA	302	29.2	8	8	50	59	131.959	8.95229e+07	7.16	6.82206e+07	8.50977e+07
BCX72533.1		hypothetical protein	396	42.8	10	10	26	33	85.838	1.18425e+07	13.93	9.46967e+06	1.0728e+07
BCX72534.1		outer membrane protein precursor	554	60.5	5	5	7	11	12.323	1.77989e+06	5.45	1.34e+06	1.71256e+06
BCX72535.1		putative pilus assembly protein FilE	426	47.7	3	3	5	10	8.819	1.02776e+06	0.72	748268	1.02257e+06
BCX72536.1		FilF	647	70.9	18	18	53	41	161.443	2.51272e+07	0.18	1.82242e+07	2.5096e+07
BCX72537.1		ADP-ribose pyrophosphatase	193	22.4	3	3	7	22	16.144	3.61782e+06	18.54	2990099	3.17084e+06
BCX72538.1	nudL	coenzyme A pyrophosphatase	204	23.3	1	1	2	7	3.056	283335	6.86	195518	297425
BCX72539.1	yrdA_1	hypothetical protein	177	19.1	3	3	14	14	20.401	3.2492e+06	9.32	2.51428e+06	3.04162e+06
BCX72540.1	tsaB	tRNA(ANN) t(6)A37 threonylcarbamoyladenosine modification protein	221	24.4	1	1	2	8	4.45	353577	20.89	297212	304696
BCX72543.1		hypothetical protein	471	53.8	1	1	1	3	2.163	283632	15.19	228846	254644
BCX72544.1	frmB_1	S-formylglutathione hydrolase	278	31.3	2	2	3	8	7.515	3.47088e+06	11.77	2.73302e+06	3.19301e+06
BCX72546.1		peptidase	377	42	3	3	4	15	11.303	2.69754e+06	5.33	2.02914e+06	2.5977e+06
BCX72547.1	rpe	D-ribulose-5-phosphate 3-epimerase	228	24.6	3	3	4	14	12.524	3.38221e+06	7.68	2.32043e+06	3.57106e+06
BCX72549.1	pcoA	copper resistant protein PcoA	678	76.1	4	4	7	9	18.601	1.678e+07	15.1	1.09197e+07	1.86784e+07
BCX72551.1		hypothetical protein	163	19.3	4	4	10	49	26.031	4.88038e+06	17.88	4.01453e+06	4.29773e+06
BCX72558.1	thiD	hydroxy-methylpyrimidine kinase and hydroxy-phosphomethylpyrimidine kinase	255	26.9	3	3	9	21	19.812	1.4157e+06	10.79	1.10695e+06	1.31153e+06
BCX72559.1		phosphoglycolate phosphatase	214	24	2	2	3	18	15.033	943128	5.49	710243	907195
BCX72561.1	dadA_1	D-amino acid dehydrogenase	419	46.2	2	2	4	5	7.661	400403	46.14	206719	561800
BCX72562.1	dadX	alanine racemase	371	41.3	13	13	42	46	109.396	3.78192e+07	0.13	2.73695e+07	37854997
BCX72563.1		hypothetical protein	123	13.6	9	9	77	85	134.628	1.59314e+08	3.61	1.18386e+08	1.55299e+08
BCX72564.1	cycA_1	D-alanine/D-serine/glycine transporter	477	52	1	1	2	1	3.062	2.53122e+06	10.76	1978801	2.34543e+06
BCX72571.1		membrane protein	150	17.8	1	1	1	4	2.14	486487	27.52	289352	592491
BCX72572.1	fabB	3-oxoacyl-[acyl-carrier-protein] synthase I	410	43.1	18	18	161	72	287.5	2.27252e+08	2.24	1.67247e+08	2.23678e+08
BCX72573.1		hypothetical protein	1279	147.5	46	46	123	48	320.967	8.70063e+07	1.47	6.36822e+07	8.61091e+07
BCX72576.1	yehM	hypothetical protein	856	99.4	2	2	3	3	4.852	536624	3.77	399234	522490
BCX72577.1	yehL	hexameric AAA+ MoxR family ATPase	365	41	4	4	7	19	16.497	1.25199e+06	4.96	875623	1.29674e+06
BCX72578.1		hypothetical protein	488	53.3	23	23	72	59	157.519	4.11611e+07	5.75	2.86269e+07	4.28713e+07
BCX72580.1	rpsG	30S ribosomal subunit protein S7	156	17.7	13	13	99	66	118.174	2.31489e+08	0.69	1.68503e+08	2.30367e+08
BCX72581.1	fusA	protein chain elongation factor EF-G	711	78.8	50	50	644	77	759.129	1.06691e+09	3.03	7.89579e+08	1.0443e+09
BCX72582.1	tufB_2	translation elongation factor EF-Tu 1	396	42.8	22	22	702	81	341.891	1.82024e+09	5.49	1.37078e+09	1.75088e+09
BCX72587.1	kmtA	KmtA	516	59.4	8	8	18	18	36.782	5.87713e+06	2.11	4.19425e+06	5.96543e+06
BCX72588.1	trxB_1	thioredoxin reductase	317	33.8	7	8	36	54	115.19	2.71339e+07	10.91	1.81926e+07	2.93153e+07
BCX72589.1	ftsK	DNA translocase FtsK	1040	115.8	8	8	13	11	38.273	5.31861e+06	4.79	3.98536e+06	5.14155e+06
BCX72591.1	cutF	lipoprotein involved with copper homeostasis and adhesion	163	17.7	7	7	21	44	45.095	2.89955e+07	0.16	2.09806e+07	2.90274e+07
BCX72601.1	lapB_1	ABC transporter ATP-binding protein	711	79.4	9	9	14	19	40.209	3.82481e+06	10.51	2.98471e+06	3.55045e+06
BCX72602.1		hypothetical protein	517	57.8	2	2	2	4	5.22	554474	8.65	377779	589510
BCX72603.1		hypothetical protein	154	17.3	1	1	2	8	7.489	1.58841e+06	9.47	1.07599e+06	1.69856e+06
BCX72604.1		hypothetical protein	2195	226.5	11	11	32	32	83.142	4.11595e+07	11.42	3.23284e+07	3.79597e+07
BCX72605.1	polA	DNA polymerase I	920	102.9	26	26	62	41	200.879	3.80384e+07	4.72	2.66494e+07	3.93299e+07
BCX72608.1	atoB_1	acetyl-CoA acetyltransferase	391	40.8	16	17	67	63	150.03	1.16951e+08	3.26	8.66923e+07	1.14287e+08
BCX72610.1	omp38	outer membrane protein Omp38	343	37.2	16	16	943	50	303.954	5.27141e+09	2.38	3.75467e+09	5.36101e+09
BCX72611.1		hypothetical protein	174	19.3	1	1	2	13	2.25	411633	3.2	305005	402419
BCX72614.1	lysP_1	lysine transporter	487	53.6	1	1	1	1	3.604	468888	16.66	301747	527790
BCX72616.1	xanP	xanthine permease	457	48	1	1	1	3	3.443	530977	13.17	422273	483641
BCX72617.1	typA	GTP-binding protein	611	67.4	23	23	103	51	206.605	1.52094e+08	5.73	1.058e+08	1.58382e+08
BCX72618.1	mscL	mechanosensitive channel protein	143	15.7	3	3	13	31	39.039	2.37214e+07	4.67	1.66255e+07	2.45173e+07
BCX72619.1		hypothetical protein	213	23.8	1	1	1	4	1.713	728093	14.99	586610	654621
BCX72621.1	ppiC	peptidyl-prolyl cis-trans isomerase C	94	10.6	1	1	2	12	3.612	327678	9.94	221233	351570
BCX72624.1	yncD	iron outer membrane transporter	707	78.5	15	15	25	35	57.604	7.2848e+06	8.06	4.98427e+06	7.71258e+06
BCX72625.1	nemA_1	chromate reductase	372	40.6	5	5	13	17	35.783	4.36103e+06	2.64	3.10059e+06	4.44323e+06
BCX72627.1	ybeQ	hypothetical protein	270	28.9	7	7	21	31	46.258	1.26543e+07	8.54	8.62893e+06	1.34426e+07
BCX72628.1	dsbC_2	thiol:disulfide interchange protein DsbC	235	26.8	9	9	26	39	50.267	1.23811e+07	1.25	9.04797e+06	1.22724e+07
BCX72638.1		folate-binding protein YgfZ	240	26.6	3	3	11	23	29.703	1.69447e+07	4.1	1.26351e+07	16460832
BCX72639.1	acnA_1	aconitate hydratase 1	868	95.5	42	42	152	65	301.073	1.56944e+08	0.54	1.14122e+08	1.56346e+08
BCX72648.1		GTP-binding protein	177	19.9	2	2	2	13	9.567	512536	19.8	427456	445166
BCX72650.1		hypothetical protein	219	24.8	7	7	25	53	64.478	2.44234e+07	4.6	18276564	2.36419e+07
BCX72651.1	sspB	ClpXP protease specificity enhancing factor	146	16.4	4	4	12	37	26.499	3.03349e+06	17.93	1.93446e+06	3.4458e+06
BCX72653.1		hypothetical protein	157	16.9	3	3	11	24	14.319	7.23872e+06	10.89	4.85405e+06	7.81961e+06
BCX72654.1	rpsI	30S ribosomal subunit protein S9	128	14.2	8	8	88	64	68.682	2.97481e+08	2.51	2.19341e+08	2.92256e+08
BCX72655.1	rplM	50S ribosomal subunit protein L13	142	15.9	8	8	62	77	83.662	1.66435e+08	4.68	1.24624e+08	1.6101e+08
BCX72657.1	pdxA	4-hydroxy-L-threonine phosphate dehydrogenase	323	35.2	8	8	17	54	48.701	4.33826e+06	1.16	3.11689e+06	4.37397e+06
BCX72658.1	rsmA	ribosomal RNA small subunit methyltransferase A	270	30.4	5	5	9	20	18.796	4.9092e+06	8.55	3.778e+06	4620878
BCX72659.1	apaH	diadenosine tetraphosphatase	282	32	2	2	4	9	7.74	931217	14.42	608948	1.03154e+06
BCX72663.1		signal peptidase	140	15.7	1	1	1	10	2.494	622452	8.21	477860	587323
BCX72667.1	hflX	GTP-binding protein HflX	443	50.1	2	2	3	4	7.499	334700	0.89	240921	336823
BCX72668.1	plsC	1-acyl-sn-glycerol-3-phosphate acyltransferase	273	30.4	6	6	14	23	28.097	3.90932e+06	0.06	2.83304e+06	3.90765e+06
BCX72669.1	clsC_1	stationary phase cardiolipin synthase 3	542	62.7	2	2	2	4	5.426	369026	12.31	291699	338177
BCX72672.1		hypothetical protein	248	28.8	3	3	5	20	14.063	2.6896e+06	0.06	1.94747e+06	2.69073e+06
BCX72674.1		toxin	148	16.5	3	3	8	32	17.908	3.64573e+06	15.68	2.36265e+06	4.07507e+06
BCX72676.1	yjdM	zinc-ribbon family protein	114	12.4	2	2	4	19	13.337	4.17445e+06	2.41	2.97288e+06	4.24606e+06
BCX72681.1	tonB_2	protein TonB	234	25.8	1	1	1	8	2.097	397141	24.58	342901	333186
BCX72684.1	dppA_2	dipeptide/heme ABC transporter periplasmic binding protein	601	68	5	5	7	14	12.213	1.74718e+06	3.23	1.29484e+06	1.70774e+06
BCX72685.1	prlC_1	oligopeptidase A	669	76.6	17	17	39	28	85.723	1.62205e+07	1.57	1.18809e+07	1.60415e+07
BCX72687.1	appC	ABC transporter permease	379	41.2	3	3	4	12	10.936	2.7296e+06	12.84	2.16567e+06	2.49214e+06
BCX72688.1	gsiA	glutathione ABC transporter ATPase	576	64.4	6	6	9	14	31.365	4.14914e+06	9.12	3.20599e+06	3.88974e+06
BCX72689.1	rluB	pseudouridine synthase	400	46.5	11	11	27	31	66.958	6.26494e+07	4.1	4.40842e+07	6.44936e+07
BCX72692.1		hypothetical protein	264	29.7	1	1	2	4	4.4	632320	2.77	467113	620038
BCX72693.1	betA_1	choline dehydrogenase	565	62.5	13	13	33	34	100.857	1.35151e+07	6.5	9.34964e+06	1.41517e+07
BCX72694.1	betB_1	betaine aldehyde dehydrogenase	490	53.3	18	18	54	52	137.737	3.86488e+07	2.62	2.85199e+07	3.79394e+07
BCX72698.1	yqiK	PHB family membrane protein	568	62.6	22	22	72	43	136.868	4.67325e+07	12.7	3.0938e+07	5.11342e+07
BCX72705.1	def_1	peptide deformylase	159	17.6	1	1	1	13	1.395	190271	3.63	141413	185449
BCX72706.1	glpK	glycerol kinase	493	54.5	3	3	5	7	11.446	2.23873e+06	4.03	1.57616e+06	2.3034e+06
BCX72708.1	betT_2	choline transporter of high affinity	686	76.9	2	2	3	4	6.412	735806	10.58	574473	682689
BCX72715.1	paaZ	oxepin-CoA hydrolase and 3-oxo-5,6-dehydrosuberyl-CoA semialdehyde dehydrogenase	704	76.9	12	12	22	28	61.66	1.2494e+07	20.06	1.04401e+07	1.0831e+07
BCX72718.1	paaC	phenylacetate-CoA oxygenase	251	28.7	2	2	5	13	7.507	1.04897e+06	21.39	884950	900681
BCX72721.1	paaF_2	2,3-dehydroadipyl-CoA hydratase	256	28.3	1	1	1	4	1.343	298182		215997
BCX72722.1	paaG_1	1,2-epoxyphenylacetyl-CoA isomerase	263	28.6	6	6	10	30	37.911	3.97336e+06	15.08	3.20333e+06	3.57009e+06
BCX72725.1	paaK	phenylacetyl-CoA ligase	442	49.7	3	3	5	7	10.759	993207	26.06	597098	1.19674e+06
BCX72726.1	paaX	transcriptional regulator	313	36.3	1	1	1	2	1.852	248381	20.47	155519	287355
BCX72728.1		hypothetical protein	171	19.3	4	4	9	39	15.94	2.86637e+06	29.58	1.67918e+06	3.54431e+06
BCX72729.1	asdA	aminotransferase	533	59.7	25	25	102	50	261.833	1.48213e+08	0.89	1.06691e+08	1.49144e+08
BCX72730.1	ybjL	transporter	561	59.5	4	4	11	13	54.097	9.46565e+06	7.89	7.25052e+06	8.95153e+06
BCX72733.1	fhuE_1	ferric-rhodotorulic acid outer membrane transporter	736	81.4	8	8	14	13	39.899	5.30749e+06	59.44	6.01782e+06	3.39082e+06
BCX72737.1	rspR	transcriptional repressor	226	25.5	1	1	3	4	2.193	2.30363e+06	2.11	1.69381e+06	2.26949e+06
BCX72743.1		DsbA family protein	225	25.5	2	2	4	16	14.297	1.71277e+06	6.39	1.18583e+06	1.792e+06
BCX72744.1		MBL fold metallo-hydrolase	286	31.4	18	18	59	79	126.79	5.90803e+07	1.35	4.32066e+07	5.85195e+07
BCX72745.1	hchA	heat shock protein Hsp31	289	31.7	11	11	28	49	57.369	1.42142e+07	2.47	1.04777e+07	1.39683e+07
BCX72752.1	bauF	siderophore-interacting protein	281	32.3	1	1	1	4	1.993	475278		344281
BCX72761.1		hypothetical protein	95	10.8	1	1	2	12	5.776	1.8819e+06	6.92	1.29804e+06	1976385
BCX72762.1	ydhC	GntR family transcriptional regulator	220	24.9	2	2	3	11	10.257	1.63972e+06	8.78	1.26393e+06	1.54094e+06
BCX72766.1	y4vJ	monooxygenase	345	39.4	6	6	12	19	17.181	6.69282e+06	12.72	4.43013e+06	7.32432e+06
BCX72787.1	eefC	outer membrane channel protein	487	53.5	2	2	8	4	11.906	7.9805e+06	41.11	4.28543e+06	1.07654e+07
BCX72792.1	adeS	two-component sensor histidine kinase	368	41.7	1	1	1	5	2.478	166031	8.94	128124	155852
BCX72797.1	lipA_1	lipoate synthase	330	37.5	1	1	3	2	3.027	694855	39.09	378981	922862
BCX72798.1	acoA	ABC transporter substrate-binding protein	320	34.4	12	12	44	52	89.4	5.20386e+07	17.68	3.32433e+07	5.90083e+07
BCX72799.1	acoB	pyruvate dehydrogenase subunit beta	339	36.5	18	18	79	63	140.529	8.9751e+07	18.14	5.7147e+07	1.02106e+08
BCX72800.1	acoC	dihydrolipoamide acetyltransferase component of pyruvate dehydrogenase complex	521	56.2	16	16	44	37	124.97	2.9642e+07	29.92	1.73216e+07	3.67444e+07
BCX72801.1		dihydrolipoamide dehydrogenase	466	50.2	1	1	2	3	3.073	642070	0.4	466431	640240
BCX72802.1		oxidoreductase	261	27.5	8	8	31	41	80.2	4.96867e+07	17.9	3.16922e+07	5.64278e+07
BCX72803.1		alcohol dehydrogenase	352	37.7	7	7	28	29	80.442	2.80485e+07	15.68	1.81777e+07	3.13507e+07
BCX72804.1		hypothetical protein	161	17.3	1	1	4	5	3.561	1.36365e+06	31.45	787868	1.70968e+06
BCX72807.1	dmlR_1	transcriptional activator of dmlA	326	37	5	5	10	19	27.017	3.77334e+06	13.49	2.48388e+06	4.15228e+06
BCX72808.1	dmlA	D-malate oxidase	370	41	1	1	1	4	2.91	639013		462887
BCX72811.1	yeaW	dioxygenase alpha subunit	371	42.7	5	5	12	17	34.422	8.00364e+06	0.79	5.76532e+06	8.04854e+06
BCX72812.1	gabD_4	succinate-semialdehyde dehydrogenase I	483	52.1	10	10	33	32	85.895	2.11036e+07	8.75	1.43688e+07	2.24522e+07
BCX72813.1	yeaX_2	putative dioxygenase beta subunit	318	35.7	5	5	11	22	31.3	3.8539e+06	3.59	2.72166e+06	3.95305e+06
BCX72817.1	sfmH_1	fimbrial-like adhesin protein	336	36.8	1	1	2	4	1.545	220286	4.89	165185	212798
BCX72818.1	fimD_1	outer membrane usher protein FimD	871	96.5	1	1	1	3	2.234	195305	14.89	127290	217069
BCX72834.1	fhuE_2	ferric-rhodotorulic acid outer membrane transporter	745	81.8	19	19	41	37	127.74	1.47145e+07	45.07	1.48289e+07	1.05766e+07
BCX72835.1		2,4-dienoyl-CoA reductase	413	45.4	1	1	1	5	3.696	117346	9.78	91098.2	109494
BCX72840.1	catA_2	catechol 1,2-dioxygenase	306	33.9	5	6	31	28	78.117	3.14772e+07	33.65	2.90616e+07	2.46968e+07
BCX72849.1	paaJ_3	3-oxoadipyl-CoA/3-oxo-5,6-dehydrosuberyl-CoA thiolase	401	42.4	7	7	19	22	52.283	7.83053e+06	26.19	6.84129e+06	6.49247e+06
BCX72850.1	atoA_1	acetate CoA-transferase subunit beta	218	23.3	3	3	11	20	20.322	2.8698e+06	7.67	2.19475e+06	2.71821e+06
BCX72851.1	atoD_1	acetoacetyl-CoA transferase beta subunit	227	24.2	5	5	10	28	18.742	5.60126e+06	20.74	4.70336e+06	4.83203e+06
BCX72852.1	catA_3	catechol 1,2-dioxygenase	306	33.6	17	18	82	70	207.352	1.12003e+08	42.75	1.10843e+08	8.19825e+07
BCX72853.1	catC	muconolactone Delta-isomerase	96	11.3	1	1	3	14	10.361	2.17165e+06	64.06	2.56382e+06	1.33247e+06
BCX72854.1	dgoD	D-galactonate dehydratase	345	37.5	2	2	3	8	12.546	1.25647e+06	63.19	1.47191e+06	776946
BCX72856.1		hypothetical protein	62	7	2	2	9	47	24.005	7.52154e+06	23.3	6.43411e+06	6.36929e+06
BCX72857.1	yhbO_1	general stress protein	192	20.8	4	4	16	37	29.028	1.44954e+07	11.74	9.66173e+06	1.57534e+07
BCX72858.1		hypothetical protein	157	18	4	4	14	24	17.375	6.04334e+06	5.05	4.22417e+06	6.26294e+06
BCX72862.1	pepO	peptidase M13	690	78.6	26	26	67	43	182.121	6.28658e+07	4.6	4.70458e+07	6.08519e+07
BCX72864.1		hypothetical protein	240	26.4	4	4	11	23	33.351	5.13751e+06	2.2	3.77978e+06	5.0583e+06
BCX72866.1		hypothetical protein	248	29.2	1	1	1	14	1.334	116281	34.04	65894.2	148640
BCX72869.1	gatB	aspartyl/glutamyl-tRNA(Asn/Gln) amidotransferase subunit B	491	53.7	23	23	75	63	177.387	5.38616e+07	5.51	3.75245e+07	5.60027e+07
BCX72870.1	gatA_1	glutamyl-tRNA(Gln) amidotransferase subunit A	492	53.1	12	12	39	44	101.44	2.70335e+07	1.43	1.9386e+07	2.73075e+07
BCX72871.1	gatC	aspartyl/glutamyl-tRNA(Asn/Gln) amidotransferase subunit C	104	11.4	4	4	14	54	40.66	1.32576e+07	14.36	1.0634e+07	1.19729e+07
BCX72872.1	mreB	cell wall structural complex MreBCD actin-like component MreB	346	36.6	15	15	83	64	162.91	7.7231e+07	1.44	5.65183e+07	7.6447e+07
BCX72873.1	mreC	cell shape-determining protein MreC	285	31.5	3	3	4	16	8.834	1.06983e+06	3.94	753665	1.10007e+06
BCX72876.1	rng	ribonuclease G	484	55.1	5	5	16	17	40.463	3.41155e+06	2.43	2.51404e+06	3.35348e+06
BCX72878.1		O-acetyltransferase	486	55	3	3	4	9	10.52	1.59553e+06	3.31	1.12904e+06	1.6333e+06
BCX72879.1	cysH	phosphoadenosine phosphosulfate reductase	244	27.6	7	7	19	37	46.927	9.68408e+06	6.45	7.34274e+06	9.25176e+06
BCX72881.1	thrH	phosphoserine phosphatase	205	23.3	4	4	31	32	49.827	1.68652e+07	3.91	1.25591e+07	1.64055e+07
BCX72885.1	tesA	acyl-CoA thioesterase I	178	19.5	1	1	2	6	6.859	632201	2.52	449862	643571
BCX72890.1	ppk_1	polyphosphate kinase	693	78.9	17	19	42	34	113.347	3.85857e+07	1.22	2.81921e+07	3.82551e+07
BCX72892.1	oxyR_1	oxidative and nitrosative stress transcriptional regulator	301	33.6	9	9	30	34	72.378	2.92458e+07	1.12	2.13531e+07	2.90157e+07
BCX72893.1		alpha/beta hydrolase	312	34.4	1	1	2	7	5.381	667907	4.87	500786	645275
BCX72894.1	norW	NADH:flavorubredoxin oxidoreductase	396	42.2	12	12	37	35	78.99	2.3404e+07	4.59	1.75132e+07	2.26559e+07
BCX72897.1		esterase	165	19.4	2	2	4	19	11.382	363014	8.79	279850	341103
BCX72898.1		ATPase	146	16.7	3	3	6	29	10.54	1.54076e+07	5.67	1.0722e+07	1.60383e+07
BCX72900.1	lysS	lysine tRNA synthetase	508	58	27	27	72	63	198.185	6.53803e+07	2.09	4.80657e+07	6.44205e+07
BCX72901.1	trpS	tryptophanyl-tRNA synthetase	337	37.7	10	10	38	42	79.841	2.6543e+07	4.78	1.98885e+07	2.56605e+07
BCX72902.1	yedI	inner membrane protein	309	32.6	5	5	17	20	42.163	7.3186e+06	10.27	4.92937e+06	7.87101e+06
BCX72903.1	ypfJ	neutral zinc metallopeptidase	296	32.6	4	4	11	18	36.421	5.40672e+06	4.58	3.79165e+06	5.58477e+06
BCX72905.1	lip1	lipase	323	35.4	4	4	7	19	14.358	1.46473e+06	8.03	1.12305e+06	1.38382e+06
BCX72907.1	uspA1	universal stress protein	145	15.9	9	9	88	79	180.784	3.32081e+08	8.96	2.25757e+08	3.53844e+08
BCX72908.1	paaG_2	1,2-epoxyphenylacetyl-CoA isomerase	261	28.8	1	1	2	5	2.832	718807	6.17	543904	688126
BCX72910.1	hpd	4-hydroxyphenylpyruvate dioxygenase	351	39.9	17	17	81	50	163.897	1.22663e+08	4.9	9.19898e+07	1.18483e+08
BCX72911.1	araD	L-ribulose-5-phosphate 4-epimerase	259	28.9	1	1	2	6	4.673	271908		196964
BCX72912.1	atoA_2	acetate CoA-transferase subunit beta	213	22.9	1	1	2	6	4.803	401743	38.15	383750	304659
BCX72913.1	atoD_2	acetoacetyl-CoA transferase beta subunit	234	25	1	2	8	7	6.207	660894	5.81	498811	634298
BCX72914.1		glyoxalase	181	20.9	3	3	10	20	20.554	7.76678e+06	3.9	5.78353e+06	7.55536e+06
BCX72915.1		glutathione-S-transferase	210	24.5	5	5	15	25	21.618	6.70599e+06	1.56	4.91151e+06	6.6325e+06
BCX72916.1	hmgB	fumarylacetoacetase	434	48.6	14	14	60	36	122.441	4.69696e+07	6.44	3.56091e+07	4.48784e+07
BCX72917.1	aroP_1	phenylalanine transporter	462	51	2	2	2	5	8.617	1.22771e+06	12.71	812665	1.34352e+06
BCX72919.1		S-adenosyl-L-methionine-dependent methyltransferase	294	33.3	1	1	1	6	1.73	149547	23.89	128479	126092
BCX72920.1	greA	transcript cleavage factor	158	17.7	7	7	23	48	29.322	2.12733e+07	32.58	1.21878e+07	2.68975e+07
BCX72921.1	carB	carbamoyl-phosphate synthase large subunit	1077	118.2	59	59	250	60	458.813	3.95419e+08	0.08	2.8627e+08	3.95645e+08
BCX72922.1	carA	carbamoyl phosphate synthetase small subunit	384	41.3	7	7	41	20	59.349	5.79725e+07	0.75	4.17728e+07	58279589
BCX72923.1		hypothetical protein	154	17.5	1	1	2	8	4.565	802280	21.64	678085	687596
BCX72924.1		hypothetical protein	179	21.1	2	2	2	13	7.249	1.01117e+06	10.41	680402	1.08854e+06
BCX72925.1	yhbY	RNA binding protein associated with pre-50S ribosomal subunits	107	11.8	5	5	16	59	35.121	1.70642e+07	0.81	12432022	1.69666e+07
BCX72926.1	rlmE	23S rRNA U2552 2'-O-ribose methyltransferase	216	24	6	6	17	25	26.126	6.97675e+06	5.25	4.86944e+06	7.2409e+06
BCX72927.1	ftsH	ATP-dependent zinc-metallo protease	596	65.5	25	25	84	53	198.529	7.34208e+07	0.69	5.34445e+07	73063584
BCX72928.1	folP	7,8-dihydropteroate synthase	284	30.9	5	5	9	24	17.422	3.42332e+06	2.99	2.53272e+06	3.35177e+06
BCX72930.1		hypothetical protein	346	40.4	1	1	1	7	3.187	111325	0.17	80738.9	111191
BCX72931.1	nadE2	NAD+ synthase	541	60.3	13	13	40	40	83.796	2.73348e+07	7.94	1.87191e+07	2.89143e+07
BCX72939.1		hypothetical protein	222	25.5	3	3	6	16	11.457	1.63604e+06	3.14	1.2117e+06	1.60014e+06
BCX72941.1		Xaa-Pro aminopeptidase	600	68.3	2	2	3	4	10.254	796582	7.8	546026	841809
BCX72943.1	gltA	citrate synthase	424	47.1	26	26	288	66	360.422	5.92481e+08	5.28	4.45502e+08	5.70775e+08
BCX72945.1	sdhD	succinate dehydrogenase membrane anchor subunit	121	13.4	3	3	6	22	9.47	1.42847e+06	12.69	1.13216e+06	1.30558e+06
BCX72946.1	sdhA	succinate dehydrogenase flavoprotein subunit	632	69.4	40	40	260	70	497.445	5.42704e+08	2.69	3.85728e+08	5.53108e+08
BCX72947.1	sdhB	succinate dehydrogenase iron-sulfur subunit	236	26.9	12	12	84	49	72.817	8.96735e+07	5.28	6.25775e+07	9.30841e+07
BCX72948.1	sucA	2-oxoglutarate decarboxylase	945	105.5	49	49	327	62	582.513	5.43893e+08	4.51	3.81603e+08	5.6154e+08
BCX72949.1	sucB	dihydrolipoyltranssuccinase	404	43.5	18	18	246	76	301.923	4.52148e+08	4.51	3.17239e+08	4.6681e+08
BCX72950.1		dihydrolipoamide dehydrogenase	478	51.2	26	26	197	57	278.528	3.48207e+08	15.45	2.81467e+08	3.12043e+08
BCX72951.1	sucC	succinyl-CoA synthetase beta subunit	388	41.6	21	21	184	65	232.402	3.41172e+08	2.79	2.42305e+08	3.47976e+08
BCX72952.1	sucD	succinyl-CoA synthetase alpha subunit	296	30.8	13	13	132	43	166.08	2.90543e+08	6.95	2.00361e+08	3.05192e+08
BCX72953.1	ygfF	NAD(P)-dependent oxidoreductase	256	28	7	7	11	46	52.775	7.45582e+06	8.37	5.73047e+06	7.02693e+06
BCX72960.1	mrdA	penicillin-binding protein 2	688	76.2	1	1	1	2	2.707	504512	1.9	360590	511322
BCX72961.1		hypothetical protein	179	19.4	1	1	3	4	1.754	406749	0.07	294504	406937
BCX72962.1		membrane protein	438	50.9	7	7	12	18	31.459	5.60436e+06	16.45	4.56298e+06	4.98618e+06
BCX72963.1	adk	adenylate kinase	217	23.9	14	14	80	78	135.129	1.04219e+08	3.5	7.73848e+07	1.01673e+08
BCX72965.1		hypothetical protein	116	13.3	1	1	2	5	1.896	218728	13.93	174896	198151
BCX72966.1	nth	endonuclease III	225	25.3	1	1	2	5	2.791	411806	12.6	272802	450301
BCX72968.1	gdhA_1	glutamate dehydrogenase	447	48.8	18	18	51	49	107.036	5.01281e+07	3.38	3.71914e+07	4.89423e+07
BCX72969.1		hypothetical protein	139	15.7	1	1	1	7	2.502	3.40533e+07	30.1	19872000	42270968
BCX72970.1		hypothetical protein	256	28.4	9	9	45	54	120.911	8.09327e+07	12.36	6.39951e+07	7.41424e+07
BCX72971.1	ygiD_1	4,5- DOPA-extradiol-dioxygenase	258	29.1	1	1	1	12	2.953	313447	20.84	263388	270208
BCX72975.1		hypothetical protein	123	14.3	6	6	15	45	24.079	9.02244e+06	11.18	6.03782e+06	9.76638e+06
BCX72980.1	etfB	electron transfer flavoprotein subunit beta	249	26.6	16	16	150	81	174.597	2.61269e+08	4.11	1.83838e+08	2.68971e+08
BCX72981.1	ydiR	electron transfer flavoprotein	310	31.4	19	19	178	89	354.154	3.16646e+08	1.24	2.31389e+08	3.13885e+08
BCX72983.1		hypothetical protein	284	31.8	2	2	2	6	5.862	669047	8.59	456040	711010
BCX72985.1	gyrA	DNA gyrase GyrA	1000	110.4	25	25	67	34	166.45	4.45538e+07	3.43	3.30657e+07	4.34868e+07
BCX72988.1		NIF3 1 protein	105	11.8	2	2	3	22	7.136	1.78291e+06	13.62	1.42254e+06	1.61868e+06
BCX72989.1		nitroreductase	253	28.8	1	1	3	6	6.852	1.0091e+06	1.09	736624	1.00135e+06
BCX72990.1	paaG_3	1,2-epoxyphenylacetyl-CoA isomerase	266	29	9	9	36	40	67.507	1.39199e+07	12.48	1.10163e+07	1.2741e+07
BCX72997.1		hypothetical protein	103	12.1	1	1	3	23	6.145	926424	31.02	838717	741259
BCX73001.1	bcp	peroxiredoxin	153	17.3	6	6	20	38	54.931	4.3915e+07	5.32	3.06365e+07	4.55988e+07
BCX73003.1		hypothetical protein	136	14.4	6	6	37	39	43.346	6.53196e+07	8.54	4.45395e+07	6.93917e+07
BCX73004.1	queC	7-cyano-7-deazaguanine synthase	223	24.1	2	2	4	21	16.785	3.53143e+06	19.28	2.93432e+06	3078640
BCX73005.1	queE	7-carboxy-7-deazaguanine synthase	236	26.5	2	2	2	12	9.463	227759	5.79	171886	218612
BCX73006.1	dapD	2,3,4,5-tetrahydropyridine-2-carboxylate N-succinyltransferase	273	29.6	16	16	71	58	106.411	1.16186e+08	0.99	8.35784e+07	1.16998e+08
BCX73007.1		hypothetical protein	249	26.5	11	11	154	44	171.898	5.87559e+08	6.91	4.05307e+08	6.16998e+08
BCX73010.1	cbl	ssuEADCB/tauABCD operon transcriptional activator	309	34.6	3	3	8	11	22.069	2.75299e+06	3.76	1.94189e+06	2.82715e+06
BCX73011.1	cysA	sulfate/thiosulfate transporter subunit	353	39.8	6	6	13	24	25.249	3.64074e+06	8.03	2.79156e+06	3.43954e+06
BCX73015.1	sbp_1	sulfate transporter subunit	336	37.2	7	7	12	27	27.992	3.80516e+07	9.32	2.94446e+07	3.56209e+07
BCX73017.1	yceG	aminodeoxychorismate lyase	355	39.9	1	1	2	3	3.171	594114	4.21	443366	576691
BCX73018.1	tmk	thymidylate kinase	199	22.6	2	2	8	13	12.139	1.18828e+06	10.45	926935	1.10346e+06
BCX73019.1		thioesterase	139	15.1	1	1	2	12	4.403	156648	5.8	108910	163211
BCX73020.1		hypothetical protein	329	38.1	10	10	17	40	59.739	6.89277e+06	7.8	5.27628e+06	6.52267e+06
BCX73021.1		histone deacetylase	291	33.2	2	2	4	9	11.144	1.29249e+06	6.92	983230	1.23073e+06
BCX73024.1	nadB	L-aspartate oxidase	545	61.2	2	2	6	6	15.137	2.12965e+06	1.32	1.5571e+06	2.10992e+06
BCX73025.1	degP	serine endoprotease	461	49.6	23	23	97	60	204.778	1.17303e+08	1.84	8.60837e+07	1.15788e+08
BCX73026.1		thioesterase	150	17.3	1	1	2	7	5.499	980226			980226
BCX73031.1	lepA	back-translocating elongation factor EF4	605	66.8	11	11	36	30	88.373	1.76998e+07	5.76	1.33551e+07	1.69925e+07
BCX73032.1	lepB	leader peptidase	284	32.5	9	9	21	33	45.776	1.28152e+07	1.75	9.16912e+06	1.29745e+07
BCX73033.1		DUF4845 domain-containing protein	124	14.3	2	2	4	16	9.822	3.71615e+06	20.19	2.33152e+06	4.29055e+06
BCX73034.1	rnc	RNase III	230	26.2	4	4	8	20	22.255	3.13566e+06	2.88	2.22558e+06	3.20022e+06
BCX73035.1	era	GTP-binding protein Era	342	38.7	14	14	40	46	89.87	3.40261e+07	4.26	2.39153e+07	3.50681e+07
BCX73038.1	pdxJ	pyridoxine 5'-phosphate synthase	241	25.6	3	3	5	15	16.992	3.40608e+06	4.74	2.55142e+06	3.29377e+06
BCX73039.1	miaE	tRNA hydroxylase	215	24.9	1	1	1	4	2.786	458005	11.96	304802	498527
BCX73045.1	phr	deoxyribodipyrimidine photolyase FAD-binding	476	55.7	6	6	9	12	21.926	3.47066e+06	1.32	2.53758e+06	3.43851e+06
BCX73046.1	slyD	peptidyl-prolyl cis-trans isomerase	160	17.1	2	2	15	26	33.609	5.06685e+07	13.79	40475925	4.59458e+07
BCX73049.1		serine protease	567	65	7	7	22	18	49.693	8.82663e+06	9.81	6.85375e+06	8.23431e+06
BCX73050.1	hiuH_1	hydroxyisourate hydrolase	134	15.3	2	2	4	14	7.26	5.89105e+06	21.05	4.95784e+06	5070586
BCX73052.1		hypothetical protein	139	14.1	1	1	1	17	6.551	580515	13.14	461573	528874
BCX73053.1	lipA_2	lipoate synthase	337	37.8	7	7	17	19	38.814	7.24367e+06	5.38	5.05114e+06	7.52479e+06
BCX73054.1	sthA	pyridine nucleotide transhydrogenase	471	52.4	19	19	65	51	121.934	3.74781e+07	6.47	2.5933e+07	3.92345e+07
BCX73055.1	mgtA	magnesium transporter	918	102.9	2	2	2	2	3.893	291434	6.63	221253	278071
BCX73057.1	pdxB	erythronate-4-phosphate dehydrogenase	355	39.7	2	2	2	6	6.689	997004	2.55	735353	979183
BCX73058.1	epmA	elongation factor	324	36.8	1	1	2	8	5.698	380438	5.64	286799	365558
BCX73061.1	cca	tRNA nucleotidyl transferase	412	46.8	5	5	6	17	20.016	2.66521e+06	6.28	1.84677e+06	2.78623e+06
BCX73062.1	maeB	malate dehydrogenase	756	82.2	34	34	122	56	256.382	1.44269e+08	11.2	9.65337e+07	1.56182e+08
BCX73063.1		histidine kinase	814	94.7	3	3	3	4	4.65	563125	1.73	412924	556295
BCX73064.1	rsmE	16S rRNA m(3)U1498 methyltransferase	237	26.5	2	2	2	9	3.806	435878	20.83	272211	505580
BCX73065.1	metF	5,10-methylenetetrahydrofolate reductase	278	30.6	11	11	40	58	112.49	4.24197e+07	7	3.22893e+07	40368578
BCX73066.1	sahH	adenosylhomocysteinase	460	50.6	20	20	137	46	209.922	3.06026e+08	16.55	1.97087e+08	3.44211e+08
BCX73070.1		amidase	472	51.1	16	16	43	49	116.644	2.25963e+07	17.79	1.85748e+07	1.9912e+07
BCX73073.1		iron-regulated membrane protein	578	65.4	2	2	3	7	9.71	708056	57.51	789714	459865
BCX73074.1		hypothetical protein	117	12.7	1	1	2	6	1.723	1.31706e+06	26.02	792018	1.5865e+06
BCX73075.1		hypothetical protein	84	9.8	2	2	3	29	10.835	1.95852e+06	7.77	1.34279e+06	2.06926e+06
BCX73076.1	pcaC_2	4-carboxymuconolactone decarboxylase	130	14.7	3	3	6	39	23.125	8.99471e+06	5.74	6.78544e+06	8.63699e+06
BCX73077.1	fadE	acyl coenzyme A dehydrogenase	820	91.5	24	24	77	38	158.821	5.63964e+07	3.81	3.9767e+07	5.79356e+07
BCX73078.1	icd2	isocitrate dehydrogenase, NADP-dependent	743	82.3	35	35	262	59	479.561	4.51323e+08	2.94	3.33806e+08	4.42024e+08
BCX73079.1		hypothetical protein	914	107.6	9	9	17	12	35.245	5.09015e+06	40.51	4.95067e+06	3.79108e+06
BCX73080.1	rluE	pseudouridine synthase	262	29.7	8	8	17	52	41.484	5.87897e+06	9.38	4.55101e+06	5.50124e+06
BCX73081.1	icd	isocitrate dehydrogenase	418	45.6	20	20	88	57	144.897	9.89838e+07	1.17	7.11129e+07	9.98034e+07
BCX73085.1	argG	argininosuccinate synthetase	447	49.6	26	26	120	67	247.136	1.28311e+08	2.26	9.44413e+07	1.26279e+08
BCX73088.1	lldP	glycolate transporter	554	60.2	2	2	3	5	5.057	1.48434e+06	14.3	971501	1.64282e+06
BCX73089.1	lldR	dual role activator/repressor for lldPRD operon	247	28.2	1	1	2	6	2.908	247753	11.95	195332	227631
BCX73090.1	lldD_1	alpha-hydroxy-acid oxidizing enzyme	384	41.9	11	11	30	38	67.919	3.45297e+07	20.97	2.1541e+07	4.00944e+07
BCX73091.1	dld	D-lactate dehydrogenase	565	63.8	3	3	5	6	11.752	811972	1.48	582045	820525
BCX73093.1	fadH_1	2,4-dienoyl-CoA reductase	677	74.2	4	4	4	8	11.285	1.69252e+06	12.19	1.12453e+06	1.84527e+06
BCX73104.1		hypothetical protein	715	79.6	1	1	2	4	2.451	218640	34.14	202600	170917
BCX73111.1	cusA_1	copper/silver efflux system	1042	113.8	1	1	1	1	1.367	689276	0.99	502815	684452
BCX73116.1	rcnR_1	transcriptional repressor	89	10.3	1	1	1	9	2.191	216605	11.68	144441	235295
BCX73136.1		acyl-CoA dehydrogenase	337	37.8	2	2	4	6	5.195	2.67463e+06	19.1	1.69128e+06	3.06392e+06
BCX73148.1		hypothetical protein	133	15.6	1	1	1	8	1.452	720860			720860
BCX73150.1		hypothetical protein	106	12.6	3	3	7	29	16.257	6.5573e+06	7.72	4.49735e+06	6925630
BCX73154.1	katE	catalase HPII	711	80.5	18	18	51	31	118.788	1.79705e+07	1.86	1.31902e+07	1.77352e+07
BCX73156.1	yghA	oxidoreductase	292	31.9	2	2	4	8	5.868	1.06072e+06	1.52	776687	1.04935e+06
BCX73164.1		hemolysin activator-related protein	578	64.7	2	2	2	5	4.8	1.3038e+06	15.62	845289	1.45674e+06
BCX73166.1		hypothetical protein	4023	427.3	5	5	5	2	16.255	2.87686e+06	7.45	1.97694e+06	3.03256e+06
BCX73167.1		hypothetical protein	90	10.5	2	2	3	28	5.061	652191	11.39	512144	601621
BCX73169.1		hypothetical protein	156	18	3	3	6	30	18.837	2.41407e+06	26.95	2.12083e+06	1.99049e+06
BCX73172.1		hypothetical protein	127	14.4	2	2	4	26	6.118	534708	9.33	413801	500505
BCX73175.1		hypothetical protein	80	9.5	4	4	8	64	19.893	3.17846e+06	2.99	2.35154e+06	3.11206e+06
BCX73188.1		IS1400 transposase	88	10	2	2	3	24	4.662	481154	5.75	334654	501116
BCX73194.1		D-isomer specific 2-hydroxyacid dehydrogenase family protein	316	34.1	4	4	6	30	25.431	3.47111e+06	2.08	2.55165e+06	3.42045e+06
BCX73195.1		fumarylacetoacetate hydrolase	382	41.5	7	7	19	22	39.628	8.36127e+06	1.71	5.98385e+06	8463098
BCX73196.1	gabD_5	succinate-semialdehyde dehydrogenase I	497	53.4	7	7	17	20	42.949	1.52253e+07	17.01	9.77312e+06	1.71816e+07
BCX73197.1	xylB	xylulokinase	505	54	7	7	10	16	22.246	7.37171e+06	14.89	4.80453e+06	8.19315e+06
BCX73200.1	rpiA_1	ribose 5-phosphate isomerase constitutive	237	26.1	2	2	6	10	14.588	4.12022e+06	12.79	2.72594e+06	4.51118e+06
BCX73201.1		sugar ABC transporter substrate-binding protein	368	40.3	10	10	30	42	72.445	1.37496e+07	22.31	8.49515e+06	1.61205e+07
BCX73202.1		ATP-binding component of sugar ABC transporter	507	55.3	4	4	7	9	11.677	1.92921e+06	6.15	1.45961e+06	1.84708e+06
BCX73203.1	rbsC	D-ribose ABC transporter permease	331	35.3	2	2	3	8	8.795	651677	26.23	391292	786193
BCX73204.1		dehydrogenase	504	54.7	6	6	10	15	21.868	2.77646e+06	12.07	1.84632e+06	3.02441e+06
BCX73205.1	lamB	outer membrane maltoporin LamB	393	45.2	3	3	5	7	6.644	1.25955e+06	17.54	805469	1.42675e+06
BCX73218.1	gabP_2	gamma-aminobutyrate transporter	482	53.3	1	1	3	4	10.035	959592	7.05	661261	1.00871e+06
BCX73219.1		transcriptional regulator	500	56.6	1	1	1	2	1.546	306546	18.14	195183	348750
BCX73220.1		hypothetical protein	392	44.2	7	7	14	27	35.542	4.92526e+06	19.93	3.09592e+06	5.67589e+06
BCX73221.1	puuE	4-aminobutyrate aminotransferase	420	45.1	17	17	125	55	211.807	2.28584e+08	1.55	1.67404e+08	2.26096e+08
BCX73222.1	gabD_6	succinate-semialdehyde dehydrogenase I	482	52.7	23	23	99	64	227.112	1.007e+08	6.53	6.96531e+07	1.05459e+08
BCX73226.1	cpo	alpha/beta hydrolase	276	31	7	7	16	45	30.197	7.03865e+06	12.66	4.66103e+06	7.69951e+06
BCX73228.1	yadV_1	periplasmic pilin chaperone	243	26.9	3	3	11	19	14.668	1.8035e+06	7.78	1.38041e+06	1.70682e+06
BCX73229.1		F17-like fimbrial usher	857	94.8	7	7	13	12	32.193	1.28839e+07	0.54	9.36865e+06	1.28347e+07
BCX73230.1	mrkD	outer membrane usher protein	336	35.7	3	3	7	14	12.288	1.00504e+06	3.88	708318	1.03301e+06
BCX73232.1		transcriptional regulator	306	34.6	1	1	1	4	1.636	892457		646477
BCX73233.1	aptA	aspartate aminotransferase family protein	458	50.1	17	17	96	49	240.73	1.76704e+08	11.53	1.38902e+08	1.62836e+08
BCX73234.1	feaB_2	phenylacetaldehyde dehydrogenase	520	57.1	17	17	116	41	252.097	1.48641e+08	5.03	1.11574e+08	1.43443e+08
BCX73235.1	gabP_3	gamma-aminobutyrate transporter	463	50.4	1	1	4	2	3.755	1.20381e+06	30.32	1.08415e+06	968256
BCX73236.1		hypothetical protein	113	12.7	4	4	7	33	12.146	4.79682e+06	3.6	3.56443e+06	4.67608e+06
BCX73238.1	fhuA_3	ferrichrome outer membrane transporter	700	77.7	12	12	18	28	45.363	5.1612e+06	36.43	4.86606e+06	3.96542e+06
BCX73243.1	patA	putrescine:2-oxoglutaric acid aminotransferase	466	51.5	1	1	4	3	6.487	379952	21.22	320144	326646
BCX73265.1	metR	methionine biosynthesis regulon transcriptional regulator	304	34.9	1	1	3	3	4.867	600564	8.05	460536	567309
BCX73280.1	umuD_1	DNA polymerase V	203	23.2	1	1	1	12	1.523	154050		111591
BCX73281.1	rutD_1	reactive intermediate detoxifying aminoacrylate hydrolase	263	29.4	1	1	1	3	2.826	146596		106191
BCX73290.1		class II aldolase	250	28.5	4	4	12	20	30.837	5.32847e+06	1.05	3.88868e+06	5.28894e+06
BCX73292.1		peptidase	409	44	18	18	54	65	105.964	3.2652e+07	14.04	21410197	3.60716e+07
BCX73293.1	hemE	uroporphyrinogen decarboxylase	357	39.5	11	11	26	49	67.926	1.53361e+07	8.4	1.0468e+07	1.62754e+07
BCX73294.1		membrane protein	275	32.2	1	1	1	3	1.334	71697.6	26.38	43002.3	86593.2
BCX73301.1	ydiO_4	acyl-CoA dehydrogenase	391	43.8	1	1	3	3	5.057	3.9435e+06	26.02	2371570	4749996
BCX73302.1		hypothetical protein	1023	112.8	1	1	1	2	1.303	656233		475361
BCX73308.1	folE	GTP cyclohydrolase 1	184	20.5	6	6	12	43	28.284	7.93446e+06	11.31	6.22697e+06	7.32358e+06
BCX73309.1		hypothetical protein	233	25.7	2	2	5	18	6.875	102986	57.08	48627.4	157995
BCX73311.1	trpC	indole-3-glycerol phosphate synthase	268	30	8	8	27	34	62.299	1.16978e+07	5.33	8.79906e+06	1.12651e+07
BCX73312.1	trpD	anthranilate phosphoribosyltransferase	348	37.3	6	6	17	29	33.35	3.9432e+06	15.04	3.17807e+06	3.54405e+06
BCX73313.1	pabA	aminodeoxychorismate synthase subunit II	192	21.5	2	2	4	16	6.084	1.43368e+06	16.88	1.17083e+06	1.27168e+06
BCX73321.1		hypothetical protein	313	35.9	2	2	2	7	5.231	1.05176e+06			1.05176e+06
BCX73322.1		GTP-binding protein	189	21	1	1	2	12	10.396	1.61128e+06	0.84	1.16023e+06	1.62094e+06
BCX73323.1	glnA	glutamine synthetase	469	52.2	20	20	172	52	252.889	3.6536e+08	1.03	2.62732e+08	368038207
BCX73324.1		hypothetical protein	135	16.1	2	2	3	18	4.853	436626		316283
BCX73327.1		rRNA methyltransferase	258	28.4	1	1	2	7	11.766	1.96077e+06	2.01	1.40031e+06	1.98882e+06
BCX73328.1	fbp_1	fructose-1,6-bisphosphatase I	324	35.7	10	10	46	39	81.928	5.19585e+07	3.84	3.66287e+07	5.33897e+07
BCX73329.1		hypothetical protein	61	7	5	5	20	85	37.711	2.76457e+07	1.14	1.98656e+07	2.78689e+07
BCX73330.1		hypothetical protein	201	23.5	1	1	2	9	5.374	378373	31.18	342962	302385
BCX73331.1	pal	peptidoglycan-associated outer membrane lipoprotein	189	20.3	7	7	48	63	98.29	8.40765e+07	12.59	5.5701e+07	9.19288e+07
BCX73332.1	tolB	translocation protein TolB	427	46.5	15	15	53	48	108.931	3.00643e+07	2.99	2.1323e+07	3.07058e+07
BCX73336.1	tolR	colicin transporter TolR	149	16.4	2	2	5	23	13.263	788404	22.04	668281	673758
BCX73337.1	tolQ	colicin transporter TolQ	232	25.3	6	6	14	31	29.115	3.25832e+06	14.04	2.60752e+06	2.94934e+06
BCX73338.1	ybgC	acyl-CoA thioester hydrolase	135	15.7	5	5	14	32	24.581	1.02752e+07	0.62	7.41074e+06	1.03201e+07
BCX73347.1	ruvB	ATP-dependent DNA helicase	333	36.7	6	6	14	29	22.414	2.70228e+06	10.19	1.82118e+06	2.90451e+06
BCX73348.1	ruvA	component of RuvABC resolvasome regulatory subunit	200	21.6	3	3	4	16	16.402	3.13856e+06	4.05	2.33961e+06	3.04988e+06
BCX73353.1	purL	phosphoribosylformyl-glycineamide synthetase	1277	139.3	44	44	118	51	298.296	7.78104e+07	3.1	5.76131e+07	7.61235e+07
BCX73357.1	gltP_1	proton glutamate symport protein	429	46.3	1	1	3	2	2.486	462969	27.16	276092	562360
BCX73360.1		RND transporter	410	45	6	6	11	26	29.02	5.10361e+06	44.91	2.66062e+06	7.0915e+06
BCX73361.1		transporter	467	52.7	2	2	3	9	12.924	795306	13.02	631835	725155
BCX73362.1		hypothetical protein	136	15.6	9	9	55	88	88.28	6.57191e+07	6.73	4.99266e+07	6.26639e+07
BCX73364.1	serC	3-phosphoserine/phosphohydroxythreonine aminotransferase	359	39.2	12	12	37	38	103.814	3.45242e+07	7.69	2.64069e+07	3.26961e+07
BCX73365.1		hypothetical protein	311	35.2	7	7	23	40	48.389	1.55436e+07	2.97	1.14981e+07	1.5221e+07
BCX73366.1	yaiI	hypothetical protein	156	17.3	3	3	7	22	11.921	1.48863e+06	13.55	979547	1.63875e+06
BCX73368.1	y4fC	N5,N10-methylene tetrahydromethanopterin reductase	463	52.1	1	1	2	1	1.429	65881.2	52.84	32226.6	97560.4
BCX73371.1		oxidoreductase	275	29.8	7	7	15	35	42.84	8.98592e+06	0.18	6.51758e+06	8.97439e+06
BCX73372.1	ybdO	transcriptional regulator	316	36.2	1	1	2	7	8.609	563175	5.15	393353	584076
BCX73373.1		TetR family transcriptional regulator	188	22	2	2	4	11	11.239	730251	1.61	535026	721996
BCX73374.1	acdA_1	acyl-CoA dehydrogenase	593	65	1	2	15	3	11.632	6.64833e+06	2.23	4.74056e+06	6.754e+06
BCX73375.1	atoB_2	acetyl-CoA acetyltransferase	389	40.4	6	7	23	31	40.54	7.97219e+06	16.59	5.13278e+06	8.9695e+06
BCX73377.1	cysS	cysteinyl-tRNA synthetase	473	54.3	8	8	20	24	51.801	9.5905e+06	1.86	6.85635e+06	9.7175e+06
BCX73378.1	kdsD	D-arabinose 5-phosphate isomerase	330	35.6	4	4	8	26	20.583	2.56337e+06	8.28	1.75112e+06	2.71815e+06
BCX73381.1	lptA	lipopolysaccharide export system protein LptA	188	19.9	7	7	15	52	37.225	1.10544e+07	7.6	7.58838e+06	1.1665e+07
BCX73382.1	lptB	lipopolysaccharide export ABC transporter ATPase	247	27.4	5	5	9	23	23.199	2.49402e+06	2.76	1.84228e+06	2.44574e+06
BCX73383.1		hypothetical protein	3589	359.9	42	42	228	19	412.956	3.15509e+08	5.45	2.19903e+08	3.27913e+08
BCX73386.1		universal stress protein	280	31.3	11	11	51	50	98.977	6.25235e+07	0.39	4.54151e+07	6.23521e+07
BCX73387.1		O-methyltransferase	221	24.5	4	4	9	31	21.5	2.95059e+06	26.9	1.76299e+06	3.5771e+06
BCX73393.1	pstB	phosphate ABC transporter ATPase	303	33.7	4	4	7	21	17.693	1.4997e+06	5.27	1.12763e+06	1.44481e+06
BCX73394.1	dctA_1	C4-dicarboxylate ABC transporter	450	48.4	2	2	3	5	6.6	1.3784e+06	16.9	885512	1.55426e+06
BCX73395.1	sohB	peptidase	320	35.9	9	9	22	39	74.272	3.97365e+07	7.03	3.02527e+07	3.78077e+07
BCX73396.1	ydiO_5	acyl-CoA dehydrogenase	380	41.9	17	17	53	60	104.575	3.48174e+07	1.78	2.49053e+07	3.52588e+07
BCX73398.1	yhbO_2	general stress protein	172	19.4	2	2	2	14	10.854	721167	43.66	379663	992290
BCX73399.1	pheA	chorismate mutase and prephenate dehydratase	368	41.1	18	18	54	62	123.101	3.60093e+07	2.82	2.66098e+07	3.52982e+07
BCX73400.1	aroA	3-phosphoshikimate 1-carboxyvinyltransferase	748	80.1	21	21	80	41	125.706	5.15058e+07	1.5	3.69155e+07	5.20559e+07
BCX73402.1		hypothetical protein	194	22.5	1	1	1	13	2.94	577572	6.37	399951	604187
BCX73405.1		hypothetical protein	153	17.4	3	3	13	25	23.914	6.26253e+06	0.14	4.53193e+06	6.26877e+06
BCX73412.1	rtcR	transcriptional regulatory protein RtcR	536	61.3	3	3	4	8	9.724	467874	0.08	339116	467601
BCX73414.1	yaaA	peroxide resistance protein	259	29.7	8	8	14	45	55.785	1.00182e+07	5.9	7.56661e+06	9.60832e+06
BCX73418.1		phenylacetic acid degradation protein	145	15.4	2	2	5	10	15.234	3.64873e+06	0.85	2.62723e+06	3.67071e+06
BCX73420.1		aldehyde-activating protein	138	15.7	1	1	1	6	3.626	1.78771e+06	3.89	1.33111e+06	1.73919e+06
BCX73421.1		hypothetical protein	670	75.4	7	7	12	14	24.576	6.71569e+06	24.61	4.08055e+06	8.00623e+06
BCX73422.1		hypothetical protein	308	34.4	19	19	88	65	109.939	7.99623e+07	10.51	5.3767e+07	8.61431e+07
BCX73423.1	cysE	serine acetyltransferase	274	30	5	5	8	17	18.203	4.12672e+06	2.14	3.03486e+06	4.06478e+06
BCX73425.1	dnaE	DNA polymerase III alpha subunit DnaE	1190	133.6	11	11	19	13	44.984	5.21696e+06	8.7	3.55323e+06	5.54852e+06
BCX73426.1		ATPase	290	33.5	7	7	14	34	40.332	1.34235e+07	3.39	9.95989e+06	1.31052e+07
BCX73427.1		hypothetical protein	503	57.6	8	8	11	21	35.427	6.2654e+06	2.4	4.61616e+06	6.16002e+06
BCX73431.1	gloB	hydroxyacylglutathione hydrolase	243	28.1	4	4	12	20	24.696	4.36425e+06	15.92	2.82343e+06	4886610
BCX73434.1	metN_1	DL-methionine transporter subunit	341	38.2	3	3	5	13	6.017	677782	2.81	500810	664466
BCX73435.1	metQ_1	DL-methionine transporter subunit	290	31.2	18	18	59	76	154.264	5.16759e+07	0.54	3.75755e+07	5.14798e+07
BCX73437.1	purD	phosphoribosylglycinamide synthetase phosphoribosylamine-glycine ligase	427	45.5	19	19	51	61	117.155	3.50195e+07	1.95	2.57202e+07	3.45392e+07
BCX73438.1	purH	IMP cyclohydrolase and phosphoribosylaminoimidazolecarboxamide formyltransferase	524	56	15	15	51	41	113.665	3.10604e+07	10.41	2.09007e+07	3.34362e+07
BCX73439.1	fis	DNA-binding protein	89	10	2	2	6	25	14.644	4.73079e+06	3.51	3.34275e+06	4.84986e+06
BCX73440.1		hypothetical protein	285	32.7	1	1	2	3	2.224	200631	21.38	169249	172281
BCX73441.1	prmA	methyltransferase for 50S ribosomal subunit protein L11	300	33.4	6	6	15	28	37.605	5.2687e+06	12.01	4.15581e+06	4.83858e+06
BCX73442.1		transporter	292	31.6	1	1	1	3	3.809	780854	57.45	367547	1.20169e+06
BCX73443.1		hypothetical protein	141	14.7	2	2	17	8	14.725	4.44132e+07	3.16	3.14609e+07	4.54171e+07
BCX73444.1	mnmG	tRNA uridine 5-carboxymethylaminomethyl modification protein	626	68.9	2	2	2	7	13.39	580524	8.61	446942	546204
BCX73446.1		hypothetical protein	331	38.5	5	5	11	16	26.067	5.21426e+06	4.77	3.9067e+06	5.04127e+06
BCX73447.1		hypothetical protein	533	59.9	3	3	4	8	5.587	2.13511e+06	11.4	1.6768e+06	1.96936e+06
BCX73450.1		peptidase	244	27.5	3	3	4	16	11.165	1.51012e+06	4.12	1062457	1.5548e+06
BCX73453.1	alr	alanine racemase	357	39.5	1	1	1	4	2.036	864510	19.96	721829	750018
BCX73454.1		hypothetical protein	140	16.1	2	2	4	17	4.079	2.30991e+06	9.21	1.56759e+06	2.46561e+06
BCX73456.1	rplI	50S ribosomal subunit protein L9	148	15.7	10	10	113	63	121.538	2.87693e+08	1.85	2.11144e+08	2.83953e+08
BCX73457.1	rpsR	30S ribosomal subunit protein S18	75	9	5	5	43	60	32.598	1.00835e+08	8.02	7.73107e+07	9.52675e+07
BCX73458.1	rpsF	30S ribosomal subunit protein S6	128	15.1	9	9	66	48	56.95	1.73692e+08	5.95	1.20631e+08	1.81162e+08
BCX73462.1	cyoE	protoheme IX farnesyltransferase	292	32.6	1	1	3	4	2.033	362342	1.95	258870	367385
BCX73464.1	cyoC	cytochrome o ubiquinol oxidase subunit III	206	23.2	1	1	3	4	5.714	3.22321e+06	0.92	2319604	3244358
BCX73465.1	cyoB	cytochrome o ubiquinol oxidase subunit I	663	74.6	10	10	42	14	74.591	6.18332e+07	3.55	4.59284e+07	6.03015e+07
BCX73466.1	cyoA	cytochrome o ubiquinol oxidase subunit II	354	39.2	13	13	91	48	180.055	1.70715e+08	5.61	128670816	1.64071e+08
BCX73467.1		RDD family protein	258	28.9	6	6	11	43	25.213	1.01555e+07	10.58	6.82538e+06	1.09457e+07
BCX73468.1	ppsA	phosphoenolpyruvate synthase	792	86.4	41	41	276	58	491.706	4.49333e+08	2.02	3.20871e+08	4.55798e+08
BCX73469.1	ppsR	PEP synthetase regulatory protein	278	31.1	11	11	29	64	88.1	2.11822e+07	5.89	1.59972e+07	2.03172e+07
BCX73471.1		hypothetical protein	215	24.8	6	6	11	40	31.64	3.74001e+06	53.28	4.02645e+06	2.51645e+06
BCX73473.1	yiaA	inner membrane protein	159	17.8	3	3	14	21	21.215	1.18113e+07	17.39	7.56109e+06	1.33652e+07
BCX73474.1	yhbW	luciferase-like monooxygenase	337	37.4	2	2	4	6	5.904	1.02539e+06	2.13	754057	1.01004e+06
BCX73478.1	prfA	peptide chain release factor RF-1	362	40.7	10	10	20	37	46.882	9.49001e+06	0.08	6.87814e+06	9.48479e+06
BCX73485.1		3-hydroxyacyl-CoA dehydrogenase	256	27.4	1	1	4	7	7.346	817555	15.69	661986	731392
BCX73492.1	gst_2	glutathione S-transferase	203	23.1	4	4	32	34	50.549	2.57616e+07	3.15	1.82499e+07	2.63421e+07
BCX73498.1	thiG	thiamine biosynthesis ThiGH complex subunit	266	28.2	9	9	25	48	54.384	2.31624e+07	3.14	1.71557e+07	2.2653e+07
BCX73499.1	thiS	thiamine biosynthesis protein ThiS	65	7.3	1	1	2	17	3.091	469977	5.58	354154	451780
BCX73501.1	rpoH	RNA polymerase sigma 32 factor RpoH	289	32.9	7	7	18	48	68.099	1.2718e+07	9.79	9.87409e+06	1.18661e+07
BCX73502.1		hypothetical protein	84	9.7	1	1	1	14	2.42	420652	4.53	295111	434336
BCX73503.1	cspC	cold-shock protein	70	7.9	6	6	152	76	41.464	5.3567e+08	11.88	4.22104e+08	4.92426e+08
BCX73504.1	rhlB	ATP-dependent RNA helicase	383	43.4	8	8	16	21	33.397	8.77351e+06	7.75	6016124	9.2682e+06
BCX73505.1		hypothetical protein	126	13.2	4	4	21	37	21.056	1.69746e+07	28.14	1.00505e+07	2.07671e+07
BCX73506.1	ydjA	oxidoreductase	191	21.3	5	5	11	41	31.43	1.91008e+07	2.23	1.362e+07	1.94041e+07
BCX73507.1	gpsA	glycerol-3-phosphate dehydrogenase	357	38.5	8	8	25	33	56.14	9.70742e+06	9.31	7.51089e+06	9.08827e+06
BCX73508.1		phosphohistidine phosphatase	151	16.9	2	2	5	19	16.672	1.67868e+06	7.14	1.27899e+06	1.59601e+06
BCX73509.1		type II secretion system protein L	380	43.1	2	2	2	10	5.695	516186	3.75	383956	502687
BCX73511.1	pyrD	dihydro-orotate oxidase	334	35.7	6	6	14	29	31.202	4.09992e+06	10.49	3.19906e+06	3.80622e+06
BCX73512.1		colicin V biosynthesis protein	197	21.2	1	1	2	9	2.379	97568.8	23.51	83586.6	82499.3
BCX73513.1	purF	amidophosphoribosyltransferase	514	57.2	13	13	44	31	104.674	3.11977e+07	7.72	2.38678e+07	2.95392e+07
BCX73515.1	bioB	biotin synthase	329	36.7	5	5	8	28	19.694	3.21126e+06	6.04	2.42774e+06	3.07691e+06
BCX73517.1	nnr	carbohydrate kinase	491	53.5	4	4	7	13	15.2	1.83286e+06	11.72	1.22189e+06	1.99154e+06
BCX73518.1		hypothetical protein	90	10.4	1	1	1	9	2.453	416759	9.38	322636	389962
BCX73520.1		hypothetical protein	113	13.3	1	1	3	8	5.009	785778	9.3	607946	735699
BCX73521.1	ruvC	component of RuvABC resolvasome	181	19.4	1	1	1	4	1.435	436836	1.59	312901	441770
BCX73523.1	fxsA	FxsA cytoplasmic membrane protein	189	21	1	1	3	9	7.703	778535	34.15	440825	995992
BCX73527.1	metK	S-adenosylmethionine synthetase	388	42.2	19	19	58	55	129.239	4.76299e+07	2.75	3.51807e+07	4.67112e+07
BCX73528.1	tktB	transketolase	662	71.9	27	27	89	54	245.207	1.0025e+08	1.12	7.31959e+07	9.94605e+07
BCX73530.1		peroxiredoxin	136	15.1	2	2	5	26	20.982	1.75374e+06	2.78	1.24563e+06	1.78858e+06
BCX73531.1	yceI	polyisoprenoid-binding protein	194	20.7	8	8	29	38	51.993	3.23397e+07	1.6	2.31618e+07	3.27089e+07
BCX73533.1	sodA_1	Fe-Mn family superoxide dismutase	226	25.3	5	5	8	38	19.792	4.23252e+06	44.76	4.25494e+06	3.04978e+06
BCX73535.1	yoaF	outer membrane lipoprotein	80	8.7	2	2	6	21	9.834	1.10946e+07	9.85	7.49508e+06	11896343
BCX73536.1	yfeJ_2	GMP synthase	238	26.8	2	2	7	12	8.7	1.66326e+06	7.49	1.14262e+06	1.75381e+06
BCX73537.1		TetR family transcriptional regulator	184	20.8	1	1	1	4	1.391	180145	45.46	93511.7	251387
BCX73538.1		short-chain dehydrogenase	248	27.5	2	2	2	12	7.242	851148	1.52	623216	842049
BCX73539.1		2-hydroxychromene-2-carboxylate isomerase	197	22.8	1	1	2	9	5.983	376686	34.39	212908	482763
BCX73544.1	aldB	aldehyde dehydrogenase B	503	55.2	21	21	133	54	218.78	1.8899e+08	0.31	1.36599e+08	1.89406e+08
BCX73546.1		alpha/beta hydrolase	320	36.9	1	1	1	2	1.332	350559	14.48	229134	388505
BCX73547.1	fabG_2	3-oxoacyl-[acyl-carrier-protein] reductase	280	31	2	2	2	18	6.376	1.16683e+06	7.98	798802	1.23464e+06
BCX73548.1	yiaY_1	L-threonine dehydrogenase	390	40.9	10	10	27	34	63.489	1.19257e+07	24.88	1.03192e+07	9.98366e+06
BCX73553.1	fadI	beta-ketoacyl-CoA thiolase	426	45.4	14	14	30	49	69.492	2.58879e+07	3.61	1.92375e+07	2.52355e+07
BCX73555.1		3-oxoacyl-ACP reductase	463	48.2	18	18	60	52	151.104	6.81786e+07	0.86	4.90874e+07	6.8595e+07
BCX73556.1		hypothetical protein	284	31.8	8	8	27	39	85.636	1.31577e+07	8.82	1.01454e+07	1.2361e+07
BCX73557.1	lipL	esterase	420	47.3	2	2	3	5	11.058	1.44896e+06	7.63	1.10783e+06	1.3728e+06
BCX73558.1		TetR family transcriptional regulator	194	22.3	2	2	3	19	8.599	2.61637e+06	1.13	1.91047e+06	2.59553e+06
BCX73561.1	dnaX	DNA polymerase III subunit gamma/tau	743	83.7	4	4	8	7	22.635	2.61074e+06	9.06	2.01647e+06	2.4485e+06
BCX73564.1		hypothetical protein	268	28.4	7	7	12	49	37.579	7.81291e+06	4.65	5.84891e+06	7.55991e+06
BCX73565.1		alcohol dehydrogenase	384	41.6	5	5	8	22	29.604	2.97092e+06	1.68	2.17784e+06	2.93578e+06
BCX73567.1	murB	UDP-N-acetylenolpyruvoylglucosamine reductase	342	38.5	2	2	4	7	10.544	606081	17.73	498013	534301
BCX73568.1		hypothetical protein	382	43.6	2	2	3	5	4.961	783180	3.97	551599	805500
BCX73569.1	pldB	lysophospholipase	342	39.8	4	4	10	18	26.856	2.66545e+06	13.93	2.13137e+06	2.41461e+06
BCX73570.1		hypothetical protein	167	19.5	6	6	13	41	24.611	1.69636e+07	4.33	1.19173e+07	1.74914e+07
BCX73573.1		hydrolase	138	15.1	3	3	10	20	13.128	2.99383e+06	25.82	1.80299e+06	3.60102e+06
BCX73574.1		YARHG domain-containing protein	88	10.2	1	1	3	15	4.935	7.35716e+06	3.57	5465491	7173930
BCX73575.1	garR_1	tartronate semialdehyde reductase	290	30.9	3	3	11	13	16.06	2.15829e+06	0.25	1.56614e+06	2.15455e+06
BCX73577.1	metB	cystathionine gamma-synthase	395	42.6	9	9	18	33	49.313	1.33802e+07	13.17	1.06412e+07	1.2187e+07
BCX73578.1		nucleoid-associated protein	109	11.8	5	5	31	57	59.459	3.44988e+07	0.31	2.49353e+07	3.45747e+07
BCX73579.1	recR	recombination protein RecR	198	21.6	3	3	6	24	12.929	2.24947e+06	14.15	1.80152e+06	2034626
BCX73580.1	rnd	ribonuclease D	380	44.6	1	1	1	2	2.62	246010	4.72	172358	254355
BCX73581.1		hypothetical protein	101	11.4	3	3	12	49	27.85	4.47187e+06	9.22	3.4578e+06	4.18932e+06
BCX73583.1		MoxR-like ATPase	283	32.1	8	8	26	28	50.135	1.81903e+07	3.56	1.28488e+07	1.86545e+07
BCX73584.1		hypothetical protein	395	46.4	4	4	5	13	21.691	4.0596e+06	5.97	3.06764e+06	3.89159e+06
BCX73585.1	trpB_1	tryptophan synthase beta chain	402	43.3	9	9	23	35	58.565	1.75488e+07	9.42	1.35885e+07	1.64168e+07
BCX73586.1		hypothetical protein	477	56	1	1	2	4	2.822	168743	2.28	120280	171484
BCX73587.1		histidine kinase	143	15.7	10	10	47	68	86.123	6.31685e+07	3.5	4.46403e+07	6.475e+07
BCX73590.1		hypothetical protein	119	13.7	6	6	28	61	55.017	2.79555e+07	1.3	2.00647e+07	2.82142e+07
BCX73594.1	ftsY	signal recognition particle receptor FtsY	369	39.9	10	10	32	32	63.988	1.22401e+07	2.2	8.72952e+06	1.24322e+07
BCX73595.1		hypothetical protein	197	21.7	6	6	23	30	23.507	1.26467e+07	20.8	7.8997e+06	1.4666e+07
BCX73596.1	glcB	malate synthase G	720	79.9	38	38	306	57	462.517	5.59665e+08	0.53	4.06922e+08	557584155
BCX73597.1		hypothetical protein	206	23.3	5	5	17	51	53.011	1.11016e+07	12.6	8.79312e+06	1.0153e+07
BCX73599.1		MarR family transcriptional regulator	154	17.8	1	1	1	15	3.508	858179	10.38	577581	923654
BCX73605.1	map_1	methionine aminopeptidase	264	28.7	3	3	5	11	7.791	852154	19.85	535955	981461
BCX73610.1	talB	transaldolase B	327	36.3	17	17	52	73	104.717	4.97178e+07	3.18	3.68341e+07	4.86114e+07
BCX73614.1	pif1	helicase	571	64.1	2	2	3	5	9.813	846062	5.67	637945	812807
BCX73617.1		5-carboxymethyl-2-hydroxymuconate isomerase	119	13.7	1	1	2	18	7.046	974227	12.3	769985	892902
BCX73621.1		hypothetical protein	87	9.9	1	1	1	31	1.224	654907	15.61	529986	586220
BCX73626.1	cydB_1	cytochrome d terminal oxidase subunit II	381	41.6	2	2	5	5	10.09	3.60561e+07	23.26	2.21238e+07	4.25661e+07
BCX73627.1	cydA	cytochrome d terminal oxidase subunit I	528	58.7	16	16	115	35	164.974	2.19691e+08	14.15	1.43944e+08	2.42882e+08
BCX73631.1		(2Fe-2S)-binding protein	108	12.1	2	2	4	23	16.581	3.83011e+06	6.38	2.65201e+06	4.00694e+06
BCX73632.1		adenosine kinase	334	36	6	6	11	25	44.687	6.18168e+06	0.81	4.45241e+06	6.21704e+06
BCX73633.1		acetyltransferase	155	18	5	5	11	36	25.338	6.85182e+06	5.06	5.14417e+06	6.61093e+06
BCX73635.1	preP2	peptidase M16	979	109.8	18	18	46	22	109.507	1.89934e+07	3.49	1.41025e+07	1.85299e+07
BCX73636.1	pldA	phospholipase	382	43.7	8	8	17	24	26.744	4.44527e+06	4.39	3.32154e+06	4.30944e+06
BCX73638.1		multidrug ABC transporter ATP-binding protein	625	70.2	8	8	14	15	37.783	4.10204e+06	7.96	2.80868e+06	4.33972e+06
BCX73642.1	fhuE_3	ferric-rhodotorulic acid outer membrane transporter	706	78.6	17	17	31	39	71.77	6.33354e+07	19.67	5.27713e+07	5.50632e+07
BCX73643.1	lpxB	lipid-A-disaccharide synthase	391	43.7	2	2	3	9	4.427	846620	24.75	731917	709383
BCX73644.1		hypothetical protein	290	33.1	7	7	10	21	26.82	6.88455e+06	4.47	4.83189e+06	7.10558e+06
BCX73646.1		hypothetical protein	200	20	1	1	1	11	9.158	2.37898e+06		1.72328e+06
BCX73647.1		hypothetical protein	241	26.8	1	1	2	6	6.533	151905	73.94	61597	271363
BCX73648.1	glnG	nitrogen regulation protein NR(I)	494	55.7	10	10	24	26	45.581	8.38714e+06	0.54	6.09886e+06	8.35496e+06
BCX73649.1	glnL	two-component system sensor histidine kinase GlnL	368	41.5	2	2	4	5	5.783	516564	1.91	379280	509630
BCX73650.1	rimO	ribosomal protein S12 methylthiotransferase	447	49.9	7	7	24	27	63.73	8.94247e+06	6.46	6.7807e+06	8.54292e+06
BCX73651.1	pyrH	uridylate kinase	242	26.1	7	7	38	42	94.649	3.61119e+07	3.13	2.67433e+07	3.53224e+07
BCX73652.1	frr	ribosome recycling factor	184	20.5	13	13	71	65	111.352	1.36091e+08	10.35	1.06082e+08	1.26468e+08
BCX73653.1	ispU	undecaprenyl pyrophosphate synthase	249	28.9	1	1	2	5	9.97	1.11675e+06	3.15	827156	1.09218e+06
BCX73655.1	dxr	1-deoxy-D-xylulose 5-phosphate reductoisomerase	398	43.4	2	2	2	4	4.036	122732	7.72	84174.9	129628
BCX73657.1	bamA	BamABCDE complex OM biogenesis outer membrane pore-forming assembly factor	842	94.1	35	35	110	55	265.84	1.10778e+08	0.26	8.03911e+07	1.10578e+08
BCX73658.1	ompH	membrane protein	161	17.7	8	8	61	61	96.26	9.37062e+07	5.35	6.53592e+07	9.73185e+07
BCX73659.1	lpxD	UDP-3-O-(3-hydroxymyristoyl)-glucosamine N-acyltransferase	356	38.2	8	8	18	42	61.461	7.63927e+06	0.92	5.49801e+06	7.6889e+06
BCX73661.1	lpxA	UDP-N-acetylglucosamine acetyltransferase	262	28.6	8	8	24	49	70.455	1.54661e+07	6.78	1.06788e+07	1.62257e+07
BCX73662.1	ybgF	periplasmic TolA-binding protein	314	34.9	7	7	15	28	31.152	9.6335e+06	7.57	7.36263e+06	9.13063e+06
BCX73666.1		epimerase	282	32.4	1	1	1	5	1.38	133134	2.96	94439.3	135954
BCX73667.1	recA	DNA recombination and repair protein RecA	347	37.6	15	15	82	59	172.807	9.56111e+07	1.65	7.00732e+07	9.44997e+07
BCX73668.1	hslR	ribosome-associated heat shock protein Hsp15	146	17.1	1	1	1	4	1.936	137749	4.26	102837	133657
BCX73671.1	cysQ	3'(2'),5'-bisphosphate nucleotidase	283	32.3	4	4	7	14	15.387	1.87812e+06	11.54	1.25362e+06	2.03821e+06
BCX73672.1	gpmA_1	phosphoglycerate mutase	242	27	2	2	3	13	3.037	399720	2.68	295091	392212
BCX73673.1		peptidase M66	1012	109.4	4	4	7	7	11.461	1.25034e+06	18.3	1.03161e+06	1.09775e+06
BCX73675.1	aroF_1	3-deoxy-D-arabino-heptulosonate-7-phosphate synthase	363	39.7	14	14	49	57	116.78	7.53224e+07	1.97	5.53256e+07	7.42827e+07
BCX73682.1	accC_2	acetyl-CoA carboxylase biotin carboxylase subunit	454	50	20	20	110	56	243.482	1.83609e+08	1.28	1.34211e+08	1.81956e+08
BCX73683.1	accB	acetyl CoA carboxylase	139	14.7	7	7	50	59	95.635	9.16122e+07	1.88	6.5486e+07	9.28376e+07
BCX73684.1	aroQ	3-dehydroquinate dehydratase	151	16.5	3	3	5	23	13.438	518377	13.18	412290	472122
BCX73689.1		hypothetical protein	112	13	4	4	11	48	26.667	6.0268e+06	3.75	4.48308e+06	5.86899e+06
BCX73692.1	dsbG	thiol:disulfide interchange protein	252	28.2	6	6	12	35	36.299	4.32024e+06	30.32	2.51714e+06	5371242
BCX73694.1	dsbD	thiol:disulfide interchange protein	672	74.2	2	2	3	4	5.938	762504	20.9	475926	884934
BCX73696.1	pepN	aminopeptidase N	869	98.1	29	29	87	45	205.162	7.93616e+07	3.32	5.88538e+07	7.75197e+07
BCX73698.1		hypothetical protein	71	8.1	1	1	1	23	4.377	656984	20.61	551160	567280
BCX73703.1	putA	bifunctional proline dehydrogenase/pyrroline-5-carboxylate dehydrogenase	1250	138.3	38	38	98	46	277.851	6.67839e+07	1.79	4.89945e+07	6.5942e+07
BCX73705.1	putP_1	proline:sodium symporter	501	54.4	3	3	6	8	21.756	3.38593e+06	0.95	2.43621e+06	3.40884e+06
BCX73707.1		hypothetical protein	332	37.3	4	4	10	11	12.918	4.36003e+06	21.18	2.71596e+06	5.07015e+06
BCX73709.1		hypothetical protein	661	78.4	5	5	10	10	22.355	2.4395e+06	2.94	1.8042e+06	2.38936e+06
BCX73715.1	kgtP_1	alpha-ketoglutarate transporter	432	47.6	1	1	2	6	4.232	199034	5.21	149584	191837
BCX73723.1	benC	NADH oxidase	338	37.4	8	8	13	25	39.677	4.66326e+06	65.89	5.59657e+06	2.81464e+06
BCX73724.1	benB	benzoate 1,2-dioxygenase small subunit	169	19.9	3	3	5	19	10.783	2.37433e+06	72.82	3.03952e+06	1.34352e+06
BCX73725.1	hcaE_1	3-phenylpropionate dioxygenase large subunit	466	53.1	5	5	7	18	32.665	1.29166e+06	78.13	1.74265e+06	693507
BCX73726.1	catA_4	catechol 1,2-dioxygenase	306	33.8	1	2	12	9	34.14	308973	82.92	438299	157774
BCX73732.1	fadH_2	2,4-dienoyl-CoA reductase	674	73.7	14	14	26	26	53.998	1.60798e+07	1.16	1.17434e+07	1.5949e+07
BCX73733.1		polyketide cyclase	139	16.1	2	2	4	19	7.416	634257	1.36	463880	628189
BCX73734.1	abhD3	alpha/beta hydrolase	361	41.2	4	4	10	14	19.203	3.45688e+06	15.84	2.8023e+06	3.08902e+06
BCX73735.1		hypothetical protein	154	16.2	5	5	15	47	31.192	7.60494e+06	18.99	4.81259e+06	8.70519e+06
BCX73736.1	pyrG	CTP synthetase	546	61.1	23	23	84	58	196.121	7.78021e+07	5.24	5.43079e+07	8.07394e+07
BCX73737.1	kdsA	3-deoxy-D-manno-octulosonate 8-phosphate synthase	285	31.5	12	12	34	59	79.946	2.58794e+07	3.27	1.83184e+07	2.64842e+07
BCX73738.1	eno	enolase	429	46.1	22	22	129	62	255.622	2.02277e+08	4.02	1.42418e+08	2.0811e+08
BCX73739.1	ftsB	cell division protein FtsB	128	14.6	2	2	3	16	9.87	1.49774e+06	2.04	1.10067e+06	1.47631e+06
BCX73740.1	ispD	4-diphosphocytidyl-2C-methyl-D-erythritol synthase	241	27.1	1	1	1	4	2.761	295777	18.78	187463	338049
BCX73742.1	dadA_2	D-amino acid dehydrogenase	422	46.9	9	9	24	33	55.617	3.98567e+07	20.15	2.50133e+07	4.60041e+07
BCX73744.1		hypothetical protein	162	18.5	1	1	2	10	4.939	1.39136e+06	6.72	961070	1.45912e+06
BCX73745.1	dadA_3	D-amino acid dehydrogenase	414	45.8	13	13	44	40	76.732	1.31546e+08	5.1	9.19108e+07	1.36382e+08
BCX73746.1	nfsB	dihydropteridine reductase	217	24.5	3	3	5	19	18.271	2.63449e+06	2.43	1.9414e+06	2.58965e+06
BCX73749.1	ppiB	peptidyl-prolyl cis-trans isomerase B	169	18.6	11	11	99	82	180.413	2.35418e+08	12.54	1.86388e+08	2.15391e+08
BCX73750.1	glnS	glutamyl-tRNA synthetase	573	65.4	27	27	72	59	165.949	8.60517e+07	1.95	6.31998e+07	8.48729e+07
BCX73751.1		UPF0345 protein	106	12.1	1	1	2	21	3.563	613547	5.11	460814	591747
BCX73754.1		hypothetical protein	148	16.8	3	3	7	25	16.972	3.17063e+06	7.28	2.41814e+06	3.01144e+06
BCX73756.1		hypothetical protein	251	29	1	1	1	4	2.766	265930	39.8	144252	355123
BCX73757.1		hypothetical protein	81	9	3	3	7	33	15.121	7.53049e+06	6.38	5.21421e+06	7.87815e+06
BCX73759.1		TetR family transcriptional regulator	212	24.2	2	2	4	8	3.92	679619	2.51	501130	667645
BCX73761.1	plsB_1	glycerol-3-phosphate O-acyltransferase	733	83.9	13	13	22	26	59.99	7.67349e+06	7.68	5.86916e+06	7.26734e+06
BCX73762.1	cysK	cysteine synthase A	332	34.7	17	17	85	75	166.914	1.30373e+08	4.61	9.75726e+07	1.26187e+08
BCX73764.1		transcriptional regulator	90	10.1	4	4	10	47	14.771	2.57303e+06	7.48	1.9652e+06	2.44034e+06
BCX73771.1		hypothetical protein	272	30.6	1	1	2	5	2.077	204480	6.66	155267	195070
BCX73773.1		hypothetical protein	275	30.9	1	1	2	5	2.077	204480	6.66	155267	195070
BCX73782.1	ynbC	esterase	582	65.3	16	16	38	26	106.116	3.19093e+07	3.38	2.36739e+07	3.11551e+07
BCX73784.1	ybaK	Cys-tRNA(Pro)/Cys-tRNA(Cys) deacylase	155	16.8	3	3	8	24	15.067	3.68328e+06	8.77	2.83898e+06	3.46156e+06
BCX73789.1	rhbF	rhizobactin siderophore biosynthesis protein RhbF	613	70.8	4	4	4	15	11.095	1.0132e+06	33.22	932431	797514
BCX73793.1	iutA	ferric siderophore receptor	751	81.9	28	28	64	61	175.838	4.12402e+07	11.67	3.24484e+07	3.79677e+07
BCX73799.1	cobT	nicotinate-nucleotide--dimethylbenzimidazole phosphoribosyltransferase	350	37.3	3	3	8	10	21.036	1.19527e+07	1.71	8.76334e+06	1.18094e+07
BCX73803.1		hypothetical protein	108	12.1	1	1	2	22	6.668	441635	4.44	330111	427988
BCX73805.1	yaiL	hypothetical protein	177	20	5	5	10	45	23.125	6.15102e+06	1.92	4.5167e+06	6.0679e+06
BCX73807.1	sstT	serine/threonine transporter	398	41.4	1	1	3	4	8.474	1.4959e+06	9.5	1.15897e+06	1398607
BCX73815.1	ykoW	GGDEF domain-containing protein	713	80.7	1	1	1	4	1.582	3.28612e+06	9.02	2.53744e+06	3.08274e+06
BCX73817.1	gcvH	glycine cleavage complex lipoylprotein	124	13.4	4	4	14	50	22.885	1.15725e+07	4.2	8.63583e+06	1.12335e+07
BCX73818.1	appY	AraC family transcriptional regulator	343	38.9	4	4	9	17	25.235	2.28274e+06	7.81	1.74759e+06	2.15993e+06
BCX73819.1		MaoC family dehydratase	149	17.1	3	3	6	24	17.721	6.11068e+06	2.29	4355212	6.21063e+06
BCX73823.1	cabC1	ABC transporter	457	52	8	8	20	26	44.426	6.46848e+06	4.44	4.83514e+06	6.26847e+06
BCX73826.1	prmB	N5-glutamine methyltransferase	336	37.8	6	6	20	21	44.386	7.19657e+06	5.29	5.41197e+06	6.93204e+06
BCX73827.1	aroC	chorismate synthase	364	39.2	9	9	17	37	56.621	6.91761e+06	10.58	4.64902e+06	7.45617e+06
BCX73828.1		hypothetical protein	157	17.3	4	4	33	27	32.503	5.31722e+07	25.71	3.20486e+07	6.39037e+07
BCX73830.1		hypothetical protein	77	9.1	2	2	6	65	20.658	2.52985e+06	28.41	2.24652e+06	2.0637e+06
BCX73831.1		universal stress protein	147	15.9	9	9	157	73	208.42	5.54995e+08	8.56	3.78392e+08	5.89661e+08
BCX73832.1	uspA	universal stress protein	153	16.5	7	7	61	55	127.021	1.25793e+08	3.99	8.8585e+07	1.29396e+08
BCX73849.1	tsx_2	ion channel protein Tsx	240	27.2	1	1	2	4	8.116	3.41658e+06	13.05	2.71492e+06	3114528
BCX73856.1	ycaO	ribosomal protein S12 methylthiotransferase accessory factor	734	83	12	12	23	24	67.784	1.03599e+07	3.15	7.67332e+06	1.01319e+07
BCX73858.1	hpaE	5-carboxy-2-hydroxymuconate semialdehyde dehydrogenase	505	54.6	11	11	52	41	122.236	2.76147e+07	11.18	1.84793e+07	2.98923e+07
BCX73859.1	garR_2	tartronate semialdehyde reductase	296	30.4	2	2	4	11	22.712	1.09721e+06	54.42	529746	1.64618e+06
BCX73860.1	acs_2	acetyl-CoA synthetase	553	61.1	5	5	8	18	19.603	4.21821e+06	10.05	2.84569e+06	4.52934e+06
BCX73861.1	mmgC_1	acyl-CoA dehydrogenase	375	40.6	7	7	9	20	25.388	7.50924e+06	8.03	5.13893e+06	7.9485e+06
BCX73862.1	paaF_3	2,3-dehydroadipyl-CoA hydratase	257	28.2	3	3	9	15	17.335	1.42522e+06	2.23	1.04878e+06	1.40296e+06
BCX73863.1	hibcH	enoyl-CoA hydratase	341	38.3	5	5	9	29	30.172	3.32701e+06	11.14	2.60803e+06	3.07441e+06
BCX73864.1	shiA	major facilitator family transporter	445	48.2	1	1	1	2	3.495	89959	33.69	51110.9	114694
BCX73870.1	fhuA_4	ferrichrome outer membrane transporter	726	81.3	2	2	3	5	6.229	342343	4.87	256672	330759
BCX73889.1		hypothetical protein	111	12.3	1	1	5	13	21.404	2.58077e+07	2.88	1.90789e+07	2.52878e+07
BCX73891.1	ybfF	acyl-CoA esterase	256	29.5	2	2	4	8	10.399	447831	36.53	249060	583298
BCX73893.1	tyrB	tyrosine aminotransferase	401	44.3	15	15	53	54	118.277	5.14511e+07	1.25	3.69433e+07	5.19062e+07
BCX73895.1		bleomycin resistance family protein	142	16.4	2	2	2	15	3.99	236501	57.25	263191	153942
BCX73900.1		hypothetical protein	102	10.8	6	6	35	46	46.479	8.4104e+07	30.51	4.89313e+07	1.04716e+08
BCX73901.1	frmA_1	S-(hydroxymethyl)glutathione dehydrogenase	369	39.1	9	11	49	44	101.223	4.7546e+07	2.26	3.49955e+07	4.67931e+07
BCX73902.1	clsC_2	stationary phase cardiolipin synthase 3	492	57.2	1	1	1	2	2.067	244967	6.34	185595	234215
BCX73910.1		hypothetical protein	233	27	10	10	24	37	46.893	1.54822e+07	2.07	1.13803e+07	1.52573e+07
BCX73911.1		hypothetical protein	95	11.1	2	2	5	25	12.134	1.58421e+06	4.55	1.18513e+06	1.534e+06
BCX73914.1		oxidoreductase	247	27.1	8	8	27	43	52.493	9.6113e+06	6.42	6.65309e+06	1.00579e+07
BCX73915.1	gpmA_2	histidine phosphatase family protein	232	26.4	2	2	4	9	5.821	957103	0.89	688938	963171
BCX73916.1		aminoglycoside phosphotransferase	373	43.1	2	2	3	4	6.072	1.24695e+06	99.89	374712	3.00583e+06
BCX73917.1		acyl-CoA dehydrogenase	412	45.6	2	2	6	8	13.738	3.24209e+06	1.67	2.32092e+06	3.28062e+06
BCX73919.1		hypothetical protein	253	28.1	1	1	4	9	9.816	2.59701e+06	7.33	1.98144e+06	2.46565e+06
BCX73926.1		acyl-CoA dehydrogenase	595	65.8	0	1	8	2	6.069	1.3166e+07	5.71	9.93001e+06	1.26452e+07
BCX73927.1		hypothetical protein	200	22.8	6	6	17	33	38.45	1.07055e+07	0.78	7.79745e+06	1.06469e+07
BCX73928.1		hypothetical protein	163	19.1	5	5	13	36	18.613	4.50448e+06	6.11	3.40715e+06	4.31383e+06
BCX73931.1		blue light sensor protein	147	17.3	1	1	1	4	1.368	212522	16.65	136774	239206
BCX73934.1	fumC	fumarate hydratase	464	50.5	9	9	27	27	69.162	9.9171e+06	21.79	8.39099e+06	8.49027e+06
BCX73935.1	galE_1	UDP-galactose-4-epimerase	334	38	5	5	12	21	30.231	4.26256e+06	6.97	3.24386e+06	4.05737e+06
BCX73939.1		hypothetical protein	176	19.3	5	5	15	34	27.42	8.19436e+06	2.02	6.02129e+06	8.07804e+06
BCX73940.1		hypothetical protein	79	8.9	3	3	10	49	23.417	5.13566e+06	35.46	2.87946e+06	6.63511e+06
BCX73941.1		blue light sensor protein	147	17.3	1	1	1	4	1.368	212522	16.65	136774	239206
BCX73950.1		hypothetical protein	1999	217.9	1	1	3	0	2.021	769235	1.41	562802	761603
BCX73986.1		hypothetical protein	78	8.9	1	1	1	21	1.362	768866	8.07	589687	726182
BCX73988.1		hypothetical protein	303	35.9	4	4	8	13	20.624	1.659e+06	7.77	1.26972e+06	1.57019e+06
BCX73989.1		hypothetical protein	338	39.9	3	3	6	9	11.586	1.68263e+06	10.76	1.31544e+06	1.5591e+06
BCX73997.1		phage repressor protein CI	223	24.5	2	2	4	17	9.47	1.09091e+06	3.13	772923	1.11535e+06
BCX74010.1	tusD	sulfurtransferase TusD	122	13.6	2	2	3	24	5.792	311662	25.15	188623	373026
BCX74013.1	tusE	mnm(5)-s(2)U34-tRNA 2-thiolation sulfurtransferase	103	11.7	1	1	2	8	2.787	517720	0.03	374944	517832
BCX74014.1		hypothetical protein	447	51.7	2	2	3	6	10.024	407800	17.82	335296	359279
BCX74018.1	ppiD	peptidylprolyl isomerase	607	66.3	24	24	65	53	198.584	6.03283e+07	5.71	4.55029e+07	5.79387e+07
BCX74019.1	hupB	transcriptional regulator HU subunit beta	90	9.2	9	9	133	62	98.426	6.59314e+08	0.14	4.77119e+08	6.5997e+08
BCX74020.1		hypothetical protein	155	17.8	8	8	14	62	35.191	9.87163e+06	6.85	6.81237e+06	1.0362e+07
BCX74021.1		hypothetical protein	217	25.8	3	3	5	14	9.601	4.63666e+06	17.4	2.96804e+06	5.24694e+06
BCX74022.1	iscR	transcriptional regulator	157	17.1	4	4	10	27	13.191	1.04394e+07	4.69	7.31515e+06	1.07919e+07
BCX74023.1	iscS	cysteine desulfurase	405	44.8	16	16	40	49	128.853	5.19443e+07	4.11	3.8736e+07	5.04575e+07
BCX74024.1	iscU	iron-sulfur cluster assembly scaffold protein	128	13.8	3	3	5	28	15.452	1.42267e+06	10.77	1.11224e+06	1.31819e+06
BCX74026.1	hscB	co-chaperone HscB	171	20.1	4	4	7	23	21.111	5.3717e+06	6.38	4.07093e+06	5.13446e+06
BCX74027.1	hscA	chaperone protein HscA	619	67.8	11	11	22	28	68.401	1.43082e+07	8.71	9.74492e+06	1.5218e+07
BCX74028.1	fdx_2	[2Fe-2S] ferredoxin	112	12.5	5	5	17	45	37.655	6.44854e+06	7.47	4.92486e+06	6.11638e+06
BCX74029.1	cyaA	guanylate cyclase	478	55.6	2	2	2	4	7.203	1.68828e+06	10.2	1.13769e+06	1.8148e+06
BCX74030.1		histidine triad domain protein	144	16.8	6	6	28	58	61.693	1.49349e+07	7.17	1.13818e+07	1.41958e+07
BCX74031.1	mfd	transcription-repair coupling factor	1161	131.7	13	13	19	15	57.726	1.33577e+07	12.97	1.06082e+07	1.2184e+07
BCX74034.1	yfeX_1	porphyrinogen oxidase	313	35.4	11	11	19	54	54.544	6.89017e+06	19.75	5.74436e+06	5986655
BCX74036.1		glutathione S-transferase	264	29.7	1	1	1	6	1.475	501122	3.29	371536	489612
BCX74037.1	rraA	ribonuclease E inhibitor protein	170	18.4	6	6	31	32	47.994	3.426e+07	10.52	2.3035e+07	3.69106e+07
BCX74038.1	yraR	nucleoside-diphosphate-sugar epimerase	220	25.1	4	4	7	20	14.004	6.06723e+06	4.87	4.54905e+06	5861730
BCX74039.1	rpsT	30S ribosomal subunit protein S20	88	9.7	2	2	11	30	14.943	2.56444e+07	12.37	17016949	27994206
BCX74040.1	ispF	2C-methyl-D-erythritol 2,4-cyclodiphosphate synthase	164	17.7	4	4	8	43	20.331	2.76273e+06	7.8	1.89378e+06	2.91952e+06
BCX74042.1		hypothetical protein	227	25.4	2	2	3	12	7.268	812140	16.74	522351	914672
BCX74048.1		fructose-bisphosphate aldolase class II	345	37.5	16	16	77	54	180.288	9.98553e+07	5.04	6.97972e+07	1.03483e+08
BCX74049.1		hypothetical protein	92	9.5	1	1	2	20	4.852	148672	101.48	43672.8	366619
BCX74050.1	pgk	phosphoglycerate kinase	395	41.3	12	12	61	45	144.621	3.7121e+07	3.72	2.61908e+07	3.81116e+07
BCX74051.1		hypothetical protein	127	14.1	1	1	1	9	6.46	293049	0.06	212185	293178
BCX74053.1	roxA	50S ribosomal protein L16 arginine hydroxylase	387	43.9	3	3	7	14	14.502	911489	1.71	668296	900532
BCX74055.1		FMN-binding glutamate synthase family protein	556	62.3	7	7	13	15	25.857	4.91023e+06	4.44	3.67041e+06	4.75833e+06
BCX74058.1		hypothetical protein	195	22	7	7	11	53	30.671	7.50494e+06	11.73	5.00281e+06	8.15542e+06
BCX74061.1	prpC	2-methylcitrate synthase	378	42.2	17	17	66	49	149.651	6.91544e+07	2.22	5.08849e+07	6.80794e+07
BCX74062.1	prpB	2-methylisocitrate lyase	294	32.4	9	9	29	44	57.684	2.64293e+07	0.35	1.90976e+07	2.64946e+07
BCX74064.1	argI	ornithine carbamoyltransferase 1	306	34.6	9	9	24	36	41.563	1.23396e+07	11.87	8.21756e+06	1.34222e+07
BCX74066.1		hypothetical protein	131	15.5	3	3	15	28	33.766	8.05255e+06	9.83	6.2536e+06	7.51109e+06
BCX74067.1	ppk_2	polyphosphate kinase	701	79.9	1	3	5	5	10.51	2.69502e+06	14.27	2.16022e+06	2.43553e+06
BCX74070.1		acyl-CoA dehydrogenase	407	44.9	6	6	7	23	28.003	3.16768e+06	2.52	2.25405e+06	3.22467e+06
BCX74073.1		hypothetical protein	142	15.9	1	1	3	8	5.2	603565	17.34	386513	682731
BCX74074.1	dmlR_3	transcriptional activator of dmlA	299	33.7	3	3	5	16	18.444	2.14783e+06	1.9	1.53512e+06	2.17684e+06
BCX74075.1	trmA	tRNA m(5)U54 methyltransferase	360	41.8	2	2	3	12	6.316	984121	16.92	803959	872627
BCX74080.1	clpA	ATP-binding component of serine protease	758	84	25	25	72	39	186.747	5.45009e+07	4.16	4.06592e+07	5.29192e+07
BCX74082.1		hypothetical protein	247	26.8	6	6	15	36	41.959	1.04584e+07	2.51	7.71132e+06	1.02746e+07
BCX74083.1	argC	N-acetyl-gamma-glutamyl-phosphate reductase	349	38.2	6	6	13	21	28.301	7.0392e+06	21.43	5.9402e+06	6.04242e+06
BCX74084.1		hypothetical protein	360	40.9	1	1	2	3	1.353	1.15527e+06	16.06	746630	1.29488e+06
BCX74088.1		aldoketomutase	137	16.4	2	2	4	17	12.039	1.03871e+06	0.11	752980	1.03793e+06
BCX74091.1	rpiA_2	ribose 5-phosphate isomerase constitutive	223	23.8	7	7	15	36	28.153	9.27761e+06	5.39	6.46901e+06	9.63829e+06
BCX74092.1	ilvA	l-threonine dehydratase	512	56.5	15	15	37	48	99.08	2.19362e+07	0.7	1.59695e+07	2.18272e+07
BCX74093.1		hypothetical protein	165	19.6	1	1	2	6	5.504	831031	7.93	636738	785668
BCX74095.1	trkA	potassium transporter TrkA	216	23.9	2	2	2	11	5.105	106114			106114
BCX74097.1	zapE	cell division protein ZapE	384	44.5	12	12	37	39	104.64	3.18902e+07	7.51	2.43624e+07	3.02385e+07
BCX74098.1		AraC family transcriptional regulator	336	38.1	2	2	4	7	4.183	441981	19.51	278652	507821
BCX74101.1	pyrF	orotidine-5'-phosphate decarboxylase	226	24.5	6	6	10	31	25.459	4.35106e+06	4.93	3.26376e+06	4.20182e+06
BCX74102.1	ydcN	DNA-binding protein	182	19.7	2	2	5	20	12.129	810207	2.71	598268	794807
BCX74105.1		membrane protein	121	13.5	2	2	9	23	31.153	2.46736e+07	15.68	1.59902e+07	2.75787e+07
BCX74106.1	ihfB	integration host factor DNA-binding protein beta subunit	100	11	7	7	47	63	86.558	7.73697e+07	10.27	6.02729e+07	7.19424e+07
BCX74107.1	rpsA	30S ribosomal subunit protein S1	558	61.1	35	35	347	66	458.254	7.0526e+08	0.64	5.13199e+08	7.02067e+08
BCX74108.1	cmk	cytidylate kinase	229	24.9	6	6	15	34	31.15	6.91379e+06	0.05	5.00626e+06	6.91647e+06
BCX74109.1		polyketide cyclase	144	16.3	5	5	12	48	44.976	8.06608e+06	2.69	5.95505e+06	7.91416e+06
BCX74111.1	hibch	enol-CoA hydratase	373	41.8	12	12	27	38	79.781	2.357e+07	7.24	1.79714e+07	2.23924e+07
BCX74112.1	ung	uracil-DNA-glycosylase	237	26.6	7	7	20	47	50.468	1.04263e+07	4.65	7.8053e+06	1.00888e+07
BCX74113.1		6-carboxytetrahydropterin synthase QueD	198	22.9	2	2	4	15	15.195	1.67458e+06	9.8	1.30021e+06	1.56231e+06
BCX74118.1		TetR family transcriptional regulator	204	23.7	4	4	8	24	28.149	5.2239e+06	14.37	4.19029e+06	4.71749e+06
BCX74119.1	ycfH	DNase	257	29	3	3	4	13	13.382	2.11334e+06	26.88	1.26295e+06	2.56164e+06
BCX74120.1	pilZ	pilus assembly protein PilZ	113	12.3	4	4	8	45	24.271	3.95323e+06	7.03	3.00962e+06	3.76147e+06
BCX74122.1	kdsB	3-deoxy-manno-octulosonate cytidylyltransferase	253	28.6	4	4	10	17	16.988	1.1662e+07	1.52	8.53919e+06	1.1537e+07
BCX74124.1	msbA_2	lipid ABC transporter permease/ATPase	576	63.8	6	6	10	13	17.63	3.57768e+06	9.58	2.42153e+06	3.82894e+06
BCX74126.1		biopolymer transporter ExbB	210	23.3	1	1	3	3	1.378	396711	15.73	321330	354783
BCX74127.1	spoOJ	chromosome partitioning protein	296	33.3	11	11	27	51	88.351	1.3404e+07	9.95	1.04185e+07	1.24919e+07
BCX74128.1	soj	cobyric acid synthase CobQ	260	28.2	8	8	25	45	64.113	9.29198e+06	9.18	7.18321e+06	8.70689e+06
BCX74129.1	rsmG	16S rRNA methyltransferase	210	23.7	5	5	11	32	26.818	3.36789e+06	6.42	2.55309e+06	3.21821e+06
BCX74130.1	rfbA2	glucose-1-phosphate thymidylyltransferase	229	25.1	1	1	1	4	3.226	1.14427e+06	2.51	814320	1.16473e+06
BCX74131.1		phosphotransferase	338	39.2	2	2	4	5	6.119	4.89182e+06	3.93	3.44631e+06	5.02982e+06
BCX74132.1	lptD	LPS assembly OM complex LptDE beta-barrel component	821	93.4	17	17	41	32	87.559	1.57482e+07	1.93	1.15643e+07	1.5535e+07
BCX74133.1	surA	peptidyl-prolyl cis-trans isomerase	438	48.7	22	22	82	67	184.634	6.92636e+07	0.73	4.99165e+07	6.96196e+07
BCX74143.1		hypothetical protein	170	16.8	4	4	30	27	48.865	2.91044e+07	25.22	2.5247e+07	2.43037e+07
BCX74145.1	mutL	DNA mismatch repair protein MutL	678	76.6	5	5	6	10	12.205	1.50852e+06	16.4	1.22772e+06	1.34266e+06
BCX74146.1	tsaE	tRNA(ANN) t(6)A37 threonylcarbamoyladenosine modification protein	154	17.4	3	3	4	26	7.319	1.12096e+06	9.35	867607	1.04911e+06
BCX74149.1		N-acetyltransferase	147	17.4	5	5	12	44	17.072	2.68924e+06	0.08	1.94695e+06	2.69072e+06
BCX74150.1	rsuA	16S rRNA pseudouridine(516) synthase	240	27.6	1	1	2	10	4.971	307963	0.77	221870	309646
BCX74160.1	mqo	malate dehydrogenase	547	60.4	27	27	67	63	177.825	5.05146e+07	0.28	3.66654e+07	5.0413e+07
BCX74164.1	acnB	bifunctional aconitate hydratase 2/2-methylisocitrate dehydratase	879	94.5	47	47	452	70	601.157	6.52761e+08	5.45	4.54949e+08	6.78439e+08
BCX74167.1		hypothetical protein	406	44.9	2	2	2	5	5.812	643769	130.04	95485.3	3.14404e+06
BCX74168.1		hypothetical protein	124	13.9	4	4	10	27	11.487	6.93806e+06	5.99	5.24324e+06	6.65031e+06
BCX74169.1	gst_3	glutathione S-transferase	254	29.5	1	1	1	7	2.087	343716	6.7	261071	327799
BCX74177.1	ychF	catalase inhibitor protein	363	39.2	12	12	39	53	95.645	2.58585e+07	6.26	1.95797e+07	24738056
BCX74182.1	sodA_2	Fe-Mn family superoxide dismutase	203	23	1	1	1	3	1.674	253139	0.06	183296	253239
BCX74185.1		hypothetical protein	132	13.1	2	2	12	17	22.171	7.59198e+06	30.56	4.41554e+06	9.45566e+06
BCX74186.1		hypothetical protein	160	18	4	4	8	35	14.223	2.19247e+06	28.41	1.94687e+06	1.78854e+06
BCX74189.1	purT	phosphoribosylglycinamide formyltransferase 2	402	43.7	9	9	24	28	53.246	2.24786e+07	4.22	1.67759e+07	2.18182e+07
BCX74190.1	glnD	uridylyltransferase	888	102.2	4	4	6	7	18.614	2.4923e+06	13.63	1.98866e+06	2.26259e+06
BCX74191.1	alaA_1	glutamate-pyruvate aminotransferase	389	43.7	2	2	3	8	14.759	1.93887e+06	9.92	1.50672e+06	1.80729e+06
BCX74195.1	eefA	multidrug-efflux transport protein precursor	391	42.8	7	7	12	28	38.964	2.9474e+06	15.7	1.90976e+06	3295075
BCX74199.1	btuE_1	glutathione peroxidase	160	18	7	7	24	49	38.135	3.52542e+07	1.16	2.53292e+07	3.5544e+07
BCX74200.1	msrB	methionine sulfoxide reductase B	139	15.9	4	4	15	28	15.364	1.4343e+07	3.94	1.01043e+07	14748224
BCX74201.1	alaA_2	glutamate-pyruvate aminotransferase	411	45.9	11	11	29	39	83.473	1.43144e+07	7.31	1.09199e+07	1.35923e+07
BCX74202.1	ansB	periplasmic L-asparaginase 2	352	37.6	11	11	58	57	147.012	5.93279e+07	12.53	4.69697e+07	5.42833e+07
BCX74205.1	tsaD	tRNA(ANN) t(6)A37 threonylcarbamoyladenosine modification protein	341	36.6	2	2	3	6	4.957	306361	21.67	190164	357524
BCX74206.1	rpsU	30S ribosomal subunit protein S21	71	8.4	2	2	3	28	5.456	1.15574e+06	31.69	666550	1.45163e+06
BCX74207.1		aspartyl-tRNA amidotransferase subunit B	148	16.3	4	4	13	28	25.6	4.50523e+07	6.81	3.42459e+07	4.29331e+07
BCX74210.1	ghrB	glyoxylate/hydroxypyruvate reductase B	322	35.8	10	10	27	49	58.416	5.71808e+07	5.34	4.30162e+07	5.50597e+07
BCX74213.1		long-chain-fatty-acid--CoA ligase	542	59.6	23	23	99	52	201.486	9.7867e+07	4.97	6.84423e+07	1.01371e+08
BCX74219.1		DUF490 domain-containing protein	1513	165.2	15	15	26	12	58.189	2.06261e+07	2.51	1.52092e+07	2.02626e+07
BCX74220.1	ytfM	outer membrane protein assembly factor	908	101.2	4	4	8	6	14.755	1.49673e+06	12.48	992416	1.63515e+06
BCX74221.1	lplT	MFS transporter	439	48.5	1	1	1	2	3.39	281397	25.97	245452	233689
BCX74222.1	coq7	2-nonaprenyl-3-methyl-6-methoxy-1,4-benzoquinol hydroxylase	211	23.4	5	5	12	29	21.201	5.38191e+06	28.19	3.18529e+06	6.58703e+06
BCX74225.1	folB	7,8-dihydroneopterin aldolase	126	14	1	1	1	8	4.176	353945	9.69	274597	330477
BCX74226.1		kinase	432	48.7	11	11	23	31	72.894	1.48941e+07	6.7	1.13124e+07	1.42049e+07
BCX74227.1	thiF	adenylyltransferase	260	28.9	1	1	2	4	4.216	238271	27.4	210026	195810
BCX74228.1	lrp_5	transcriptional regulator	157	18.3	4	4	6	31	16.132	4.7615e+06	6.55	3.29282e+06	4.98752e+06
BCX74230.1	yebC	hypothetical protein	249	27.1	7	7	26	32	49.086	2.36225e+07	17.21	1.51418e+07	2.66956e+07
BCX74231.1		acyltransferase	187	21.1	2	2	2	15	3.761	4.17399e+07	10.45	3.25585e+07	3.87619e+07
BCX74233.1		hypothetical protein	176	19.4	2	2	3	16	19.061	1.42861e+06	3.41	1.06008e+06	1.39461e+06
BCX74234.1		TetR family transcriptional regulator	194	21.7	2	2	3	10	5.372	794212	8.49	541742	843425
BCX74263.1		hypothetical protein	226	24.5	8	8	19	58	58.068	1.1601e+07	8.67	8.93564e+06	1.09101e+07
BCX74270.1		hypothetical protein	555	63.3	17	17	38	43	95.405	1.66531e+07	3.43	1.17737e+07	1.70624e+07
BCX74271.1		hypothetical protein	619	69.4	10	10	25	18	49.378	1.06795e+07	0.44	7.76019e+06	1.06462e+07
BCX74272.1		hypothetical protein	162	18.2	2	2	5	22	13.775	1.65537e+06	18.92	1.37189e+06	1.44689e+06
BCX74273.1		hypothetical protein	278	32.2	5	5	13	28	18.406	3.19213e+06	3.31	2.25889e+06	3.26762e+06
BCX74274.1		hypothetical protein	299	34.9	2	2	2	6	3.228	2.7209e+06	23.01	1.67255e+06	3.20637e+06
BCX74277.1	yaaW	hypothetical protein	241	27.2	5	5	7	27	15.014	2.39305e+06	1.28	1.74926e+06	2.37145e+06
BCX74278.1	brxL_1	protease Lon-related BREX system protein BrxL	679	75.6	4	4	6	8	14.678	2.41655e+06	79.35	928223	4.55728e+06
BCX74279.1	pglZ_1	BREX-1 system phosphatase PglZ type A	874	99.3	1	5	7	11	14.602	243845	18.22	155172	277573
BCX74281.1	pglX_1	BREX-1 system adenine-specific DNA-methyltransferase PglX	1175	133.9	8	13	26	18	58.115	3.15295e+06	7.4	2.40679e+06	2.99199e+06
BCX74282.1	brxC_1	BREX system P-loop protein BrxC	1226	139.5	3	31	74	32	184.485	3.30826e+07	4.14	2.46767e+07	3.21276e+07
BCX74283.1	brxB_1	DUF1788 domain-containing protein	191	21.8	1	1	2	6	3.253	370176	15.79	299969	330907
BCX74284.1	brxA_1	DUF1819 family protein	203	23.9	1	1	2	4	2.508	243754	3.22	172598	249363
BCX74288.1		hypothetical protein	1191	135.6	1	1	1	2	2.141	1.40386e+06		1.01692e+06
BCX74302.1		hypothetical protein	269	30.7	3	3	9	19	29.802	3.32766e+06	32.82	3.05328e+06	2.6271e+06
BCX74309.1	blc_1	outer membrane lipoprotein Blc	184	21.1	8	9	39	48	55.562	2.62342e+07	0.08	1.90147e+07	2.62188e+07
BCX74310.1	trmI	tRNA m(7)G46 methyltransferase	238	27.8	3	3	7	16	11.662	3.25402e+06	2.11	2.39264e+06	3205733
BCX74315.1		hypothetical protein	345	39.8	8	8	20	30	54.619	1.25911e+07	4.91	9.44329e+06	1.21611e+07
BCX74316.1		membrane protein	512	54	6	6	29	17	48.399	3.29329e+07	4.85	2.46879e+07	3.18231e+07
BCX74317.1	pyrX	aspartate carbamoyltransferase	411	44.5	11	11	42	33	98.336	2.22846e+07	7.14	1.5347e+07	2.34396e+07
BCX74318.1	pyrB	aspartate carbamoyltransferase	338	37.1	11	11	37	48	93.362	2.99727e+07	1.78	2.14404e+07	3.03519e+07
BCX74324.1	rlmL	23S rRNA m(2)G2445 and m(7)G2069 methyltransferases	734	83.7	10	10	18	17	42.667	6.88395e+06	2.67	4893239	7.01528e+06
BCX74327.1	clpB	chaperone protein ClpB	859	94.6	47	47	237	65	451.888	2.8524e+08	4.64	1.99954e+08	2.94753e+08
BCX74329.1	srpH	serine acetyltransferase	302	33.8	5	5	8	19	12.174	3.20974e+06	6.17	2.22571e+06	3.35301e+06
BCX74334.1	yhfA	OsmC family protein	140	15.3	3	3	11	26	11.226	5.83987e+06	1.64	4.18156e+06	5.90791e+06
BCX74335.1	crp	cAMP-activated global transcription factor	236	26.6	7	7	40	29	53.303	3.8264e+07	11.49	2.5551e+07	4.15086e+07
BCX74336.1	tas	NADP(H)-dependent aldo-keto reductase	349	39	6	6	15	20	20.951	4.14447e+06	1.6	3.03633e+06	4.09782e+06
BCX74337.1	loiP	metalloprotease	261	27.4	3	3	5	11	13.238	2.16988e+06	42.46	2.14256e+06	1.59186e+06
BCX74339.1	oma1	type I deoxyribonuclease HsdR	263	28.1	2	2	4	10	9.537	595049	18.06	490089	523355
BCX74340.1	purA	adenylosuccinate synthetase	439	47.4	12	12	70	46	125.425	7.59599e+07	4.89	5.69604e+07	7.33771e+07
BCX74341.1	hisZ	ATP phosphoribosyltransferase regulatory subunit	388	42.8	11	11	22	38	63.355	9.76057e+06	15.74	7.90638e+06	8.72848e+06
BCX74342.1		hypothetical protein	169	19.7	2	2	3	22	5.53	1.11363e+06	5.2	836919	1.07341e+06
BCX74343.1	ywoC	isochorismatase	180	20.1	1	1	4	11	16.724	839819	3.97	591501	863737
BCX74350.1	epd	D-erythrose 4-phosphate dehydrogenase	340	37.7	1	1	2	5	6.58	654950	0.01	474451	654922
BCX74353.1	alaS	alanyl-tRNA synthetase	897	98.8	35	35	131	50	291.841	9.30919e+07	1.57	6.81859e+07	9.2065e+07
BCX74354.1	lysC	aspartokinase	426	45.6	17	17	62	60	163.636	8.65579e+07	0.82	6.30648e+07	8.6058e+07
BCX74355.1	csrA	carbon storage regulator	83	9.7	4	4	16	55	27.124	1.89798e+07	15.9	1.53921e+07	1.69531e+07
BCX74356.1	rnhB	ribonuclease HII	189	20.5	2	2	3	9	7.817	1.1868e+06	10.05	800619	1.27436e+06
BCX74357.1		hypothetical protein	103	10.7	1	1	5	19	26.919	2.98304e+06	7.3	2.27549e+06	2.83275e+06
BCX74360.1	add_1	adenosine deaminase	333	37.6	2	2	7	8	15.516	1.32413e+06	11.6	1.04133e+06	1.21966e+06
BCX74366.1		multidrug transporter	402	44.7	1	1	3	2	3.571	492280	29.64	441147	397931
BCX74368.1	fhuE_4	ferric-rhodotorulic acid outer membrane transporter	738	81.3	6	6	10	12	26.888	1.84782e+06	34.42	1.7159e+06	1.44144e+06
BCX74371.1	cirA_1	colicin IA outer membrane receptor and translocator	685	74.6	9	9	12	19	44.966	4.06431e+06	98.99	7.00816e+06	1.7074e+06
BCX74374.1		hypothetical protein	319	35.8	5	5	8	29	19.736	2.21362e+06	14.41	1.44763e+06	2.45195e+06
BCX74377.1	cstA	carbon starvation protein involved in peptide utilization	700	74.8	5	5	13	11	37.455	5.63263e+06	16.58	4.5903e+06	5.00665e+06
BCX74378.1	efp	polyproline-specific translation elongation factor EF-P	189	20.8	7	7	43	29	37.219	7.23883e+07	6.07	5.02338e+07	7.55626e+07
BCX74380.1		hypothetical protein	584	67.6	5	5	10	11	18.886	3.12957e+06	3.06	2.3166e+06	3.06255e+06
BCX74381.1		cyclic diguanylate phosphodiesterase	740	84.9	30	30	107	53	255.207	8.16894e+07	6.67	6.20354e+07	7.79216e+07
BCX74385.1	ampG4_1	MFS transporter	728	80	2	2	5	4	7.855	1.0993e+06	17.46	703359	1.24457e+06
BCX74386.1	ycbZ	ATP-dependent protease	874	98.2	12	12	20	21	60.178	8.95886e+06	6	6.77118e+06	8.58632e+06
BCX74387.1	grxD	glutaredoxin-4	114	12.8	4	4	15	46	26.778	3.18895e+07	3.92	2.37495e+07	3.10174e+07
BCX74388.1	astC	succinylornithine transaminase	403	43.5	11	11	35	41	109.323	2.28968e+07	1.87	1.68066e+07	2.25962e+07
BCX74389.1	dmlR_4	transcriptional activator of dmlA	310	34.9	17	17	64	77	168.33	9.74083e+07	6.69	7.39829e+07	9.29022e+07
BCX74390.1	ygeR	hypothetical protein	279	30	10	10	29	52	79.779	2.08183e+07	9.59	1.409e+07	2.22816e+07
BCX74391.1	umpG	broad specificity 5'(3')-nucleotidase and polyphosphatase	261	28.2	3	3	8	19	15.324	2.29207e+06	7.09	1.5791e+06	2.40997e+06
BCX74392.1		hypothetical protein	121	13.3	5	5	12	45	31.281	1.07867e+07	6.97	7.43787e+06	1.13317e+07
BCX74393.1		hypothetical protein	131	14.5	1	1	3	14	9.977	1.36155e+06	33.05	777309	1.72759e+06
BCX74394.1	dacC	D-alanyl-D-alanine carboxypeptidase, penicillin-binding protein 6a	382	41.8	5	5	9	21	30.442	6.78746e+06	0.66	4.89373e+06	6.81932e+06
BCX74395.1	yrdA_2	hypothetical protein	182	20.3	2	2	5	14	11.728	2.60829e+06	2.07	1.86191e+06	2.64678e+06
BCX74397.1		hypothetical protein	160	17.9	6	6	35	46	64.006	6.11077e+07	1.61	4.47707e+07	6.04177e+07
BCX74398.1	cbh	choloylglycine hydrolase	348	38.6	14	14	75	61	152.481	1.39591e+08	2.38	9.94296e+07	1.41961e+08
BCX74400.1	nudJ	bifunctional thiamine pyrimidine pyrophosphate hydrolase and thiamine pyrophosphate hydrolase	161	18.1	1	1	1	12	2.134	427536	16.05	347090	381477
BCX74401.1	mnmA	tRNA(Gln,Lys,Glu) U34 2-thiouridylase	383	42.4	4	4	6	10	9.111	2.96498e+06	8.89	2.28723e+06	2.7842e+06
BCX74402.1	hflD	high frequency lysogenization protein HflD	243	27.3	2	2	3	12	8.461	574456	5.75	399545	598293
BCX74403.1	purB	adenylosuccinate lyase	462	51.5	16	16	62	52	183.61	6.25841e+07	12.35	4.15338e+07	6.83112e+07
BCX74406.1	qorB	NAD(P)H:quinone oxidoreductase	283	30.5	5	5	10	24	21.932	6.65549e+06	9.84	5.16914e+06	6.20737e+06
BCX74411.1	gap	glyceraldehyde-3-phosphate dehydrogenase	485	52.9	27	27	151	69	265.804	2.6543e+08	3.97	1.86942e+08	2.72997e+08
BCX74414.1	blc_2	outer membrane lipoprotein Blc	196	22.7	2	3	6	13	9.173	4.21698e+06	28.64	3.75098e+06	3.43419e+06
BCX74415.1	uvrB	excision nuclease of nucleotide excision repair	673	77.1	6	6	10	15	25.492	5.64963e+06	1.13	4.05983e+06	5.69506e+06
BCX74416.1		hypothetical protein	259	29	6	6	13	36	30.43	2.07729e+07	20.41	1.74016e+07	1.79627e+07
BCX74418.1	yedQ_2	GGDEF domain-containing protein	485	56.3	9	9	23	25	48.756	1.34079e+07	14.59	8.75701e+06	1.48708e+07
BCX74420.1	ybdL_2	methionine aminotransferase	411	44.1	18	18	137	52	235.023	1.52381e+08	4.1	1.13628e+08	1.48028e+08
BCX74431.1		hypothetical protein	177	19.4	10	10	39	58	79.984	5.93933e+07	2.18	4.36922e+07	5.8484e+07
BCX74432.1		hypothetical protein	150	16.7	1	1	3	7	1.47	439158	79.76	167958	831780
BCX74448.1		transcriptional regulator	273	30.9	1	1	3	4	6.801	627167	1.19	458132	621930
BCX74468.1		aromatic-ring-hydroxylating dioxygenase subunit beta	161	18.8	1	1	1	7	1.391	244851	31.03	141911	306022
BCX74473.1		MarR family transcriptional regulator	155	17.6	2	2	4	26	6.959	838593	1.73	600063	848930
BCX74479.1		citrate transporter family protein	449	47.7	1	1	1	2	2.156	115774			115774
BCX74480.1	yiaY_2	L-threonine dehydrogenase	386	41.5	5	5	8	18	32.198	6.14726e+06	24.81	5.31647e+06	5.1488e+06
BCX74481.1	feaB_3	phenylacetaldehyde dehydrogenase	498	54.1	19	19	77	56	199.161	4.43952e+07	6.9	3.06255e+07	4.6618e+07
BCX74482.1		IclR family transcriptional regulator	250	28.3	9	9	24	40	55.22	7.87639e+06	5.67	5.93912e+06	7.56656e+06
BCX74493.1		alkaline phosphatase	529	56.7	1	1	1	6	1.247	154897	42.02	152430	114020
BCX74497.1	mecR	NADPH:quinone oxidoreductase	325	34.9	9	9	48	47	122.09	4.76548e+07	0.26	3.45836e+07	4.75673e+07
BCX74507.1		blue light sensor protein	149	17.5	1	1	3	7	5.302	779763	20.68	654472	672977
BCX74509.1		general stress protein	162	18.2	4	4	12	30	23.616	4.85777e+06	9.64	3.28653e+06	5.20118e+06
BCX74511.1	yhbO_3	general stress protein	179	20.1	8	8	28	58	87.155	2.71699e+07	2.79	2.00729e+07	2.66398e+07
BCX74513.1	glod5	virulence protein	128	14.5	2	2	3	20	5.067	452914	22.29	279867	530941
BCX74515.1	pqiB	paraquat-inducible protein B	550	60.2	3	3	5	9	13.247	986738	5.97	745614	945922
BCX74518.1		hemerythrin	159	18.8	7	7	15	40	32.577	6.30218e+06	11.9	4.19576e+06	6.85704e+06
BCX74525.1	cfa_1	cyclopropane-fatty-acyl-phospholipid synthase	349	41.1	4	4	5	12	8.172	1.18646e+06	0.07	859895	1.18585e+06
BCX74532.1	mutS	methyl-directed mismatch repair protein MutS	884	98.5	17	17	35	26	92.123	1.70091e+07	5.59	1.18431e+07	1.76954e+07
BCX74534.1	fdxA	ferredoxin 1	107	12.3	2	2	9	27	7.282	6.57772e+06	10.99	4.4077e+06	7.11058e+06
BCX74535.1		peptidase M15	239	27.2	2	2	2	7	4.099	890744	14.55	581947	987616
BCX74536.1	ddc	L-2,4-diaminobutyrate decarboxylase	510	56.2	13	13	43	34	93.39	2.62173e+07	7.3	1.80344e+07	2.76082e+07
BCX74537.1	gabT_1	4-aminobutyrate aminotransferase	457	48.7	13	13	53	34	128.531	6.40481e+07	4.16	4.77809e+07	6.21904e+07
BCX74538.1		hypothetical protein	234	26.1	7	7	43	50	76.622	3.18455e+07	8.16	2.17731e+07	3.37398e+07
BCX74539.1	fecA	TonB-dependent outer membrane ferric citrate transporter and signal transducer	734	80.6	8	8	14	15	49.844	5.47225e+06	15.35	4.42041e+06	4.90721e+06
BCX74543.1	des6_1	linoleoyl-CoA desaturase	364	42.5	1	1	1	3	6.395	1.26037e+06	4.2	886232	1.29842e+06
BCX74544.1	paaE_2	1,2-phenylacetyl-CoA epoxidase subunit E	355	39.9	4	4	6	14	11.129	2.31077e+06	5.51	1.7404e+06	2.22245e+06
BCX74545.1	fabR_1	transcriptional repressor	231	26.1	2	2	3	14	5.584	245394	13.7	195900	222669
BCX74548.1	fadD4	Long-chain-fatty-acid--CoA ligase, FadD4	564	63.5	5	5	12	10	24.487	2.10772e+06	10.42	1.64374e+06	1.95774e+06
BCX74549.1	rapA	RNA polymerase remodeling/recycling factor ATPase	945	108	21	21	56	31	135.785	3.07289e+07	0.58	2.23513e+07	3.06024e+07
BCX74551.1		hypothetical protein	233	25.7	7	7	27	44	45.098	2.27602e+07	5.7	1.71659e+07	2.186e+07
BCX74557.1	cadR	Cd(II)/Pb(II)-responsive transcriptional regulator	134	16.1	1	1	2	12	5.956	269245	9.77	182002	288527
BCX74559.1	arsR_2	transcriptional regulator	107	12.4	1	1	1	8	1.584	438718	62.39	197901	704512
BCX74561.1	yegQ	peptidase	466	52.7	2	2	3	8	7.738	1.0899e+06	18.46	900246	955821
BCX74565.1	ahpF	alkyl hydroperoxide reductase	521	55.9	15	15	41	39	94.571	3.10145e+07	7.45	2.13119e+07	3.26944e+07
BCX74566.1		hypothetical protein	206	23.7	5	5	16	37	53.439	1.80305e+07	37.78	1.71746e+07	1.37117e+07
BCX74568.1		tellurite resistance protein	384	43.2	18	18	51	67	135.527	4.33855e+07	0.47	3.15323e+07	4.32412e+07
BCX74569.1		hypothetical protein	260	30	1	1	1	6	1.916	264667	15.71	171480	295905
BCX74570.1		CSLREA domain-containing protein	822	88.9	11	11	23	22	75.166	1.22182e+07	13.43	9.73479e+06	1.11084e+07
BCX74571.1		rhombotarget A	602	64.3	8	8	20	23	60.185	1.19687e+07	3.93	8.91455e+06	1.16402e+07
BCX74572.1	dnaA_2	DnaA regulatory inactivator Hda	235	26.1	5	5	10	20	14.047	3.37651e+06	0.2	2.44237e+06	3.38135e+06
BCX74574.1	purM	phosphoribosylaminoimidazole synthetase	356	37.7	10	10	42	46	108.25	3.85123e+07	3.94	2.71313e+07	3.95998e+07
BCX74576.1		alpha/beta hydrolase	271	30.9	3	3	6	24	15.389	1.58855e+06	16.15	1.2906e+06	1.41636e+06
BCX74577.1	nhaA	peptidase S49	343	37.3	8	8	33	31	65.427	2.46237e+07	14.21	1.61268e+07	2.72348e+07
BCX74580.1	lolD	lipoprotein-releasing system ATP-binding protein	231	25.9	3	3	5	14	9.992	2.04484e+06	2.7	1.4532e+06	2.0843e+06
BCX74581.1	lolE	lipoprotein-releasing system transmembrane protein	381	41.2	5	6	9	19	15.027	7.10538e+06	16.94	4.56328e+06	8.01426e+06
BCX74582.1		hypothetical protein	191	22.1	4	4	7	30	31.566	4.79468e+06	3.91	3.57049e+06	4.664e+06
BCX74584.1		short-chain dehydrogenase	278	29.7	1	1	1	6	3.179	132200	10.74	103332	122517
BCX74588.1		hypothetical protein	171	18.4	1	1	2	6	6.936	3.10448e+06	22.7	2644076	2.6404e+06
BCX74589.1		hypothetical protein	152	17.5	1	1	1	7	6.125	933703	3.36	692604	911798
BCX74590.1	gdhA_2	glutamate dehydrogenase	423	46.6	4	7	17	22	65.594	2.19055e+07	15.46	1.77092e+07	1.96278e+07
BCX74591.1	hutG	formimidoylglutamase	306	33.6	6	6	16	20	22.685	5.87932e+06	14.53	3.84161e+06	6.51787e+06
BCX74592.1	hutI	Imidazolonepropionase	401	43.9	12	12	38	49	129.817	3.1638e+07	1.69	2.26461e+07	3.20177e+07
BCX74593.1	proY_2	proline-specific permease	470	51.5	3	3	7	6	8.854	4.5672e+06	14.84	2977720	5.07436e+06
BCX74594.1	hutH	histidine ammonia-lyase	512	54.5	19	19	75	43	168.542	1.03574e+08	30.05	9.30954e+07	8.34712e+07
BCX74595.1	hutU	urocanate hydratase	558	61.3	26	26	217	62	312.528	3.91335e+08	1.32	2.80834e+08	3.95014e+08
BCX74596.1		hypothetical protein	193	22.5	1	1	2	6	6.04	331994	6.69	252142	316650
BCX74597.1	hutC	histidine utilization repressor	250	28.5	6	6	12	31	26.62	1.01911e+07	9.02	6.92536e+06	1.08633e+07
BCX74600.1		DNA helicase	1723	197.9	6	6	13	6	29.235	2.29067e+06	3.18	1.69708e+06	2.2397e+06
BCX74601.1	wprA	cell wall-associated protease precursor	779	81.6	12	12	23	33	69.419	1.36194e+07	40.51	1.32472e+07	1.01428e+07
BCX74602.1		aldehyde-activating protein	132	14.7	1	1	1	6	2.238	272022	21.51	229693	233360
BCX74605.1	fabH	beta-ketoacyl-ACP synthase III	371	40.9	8	8	21	27	39.361	2.89944e+07	24.27	17660643	3.44816e+07
BCX74606.1	hrpA	ATP-dependent helicase	1298	148.9	3	3	5	5	9.976	463846	23.39	397035	392542
BCX74607.1	ahpC_2	alkyl hydroperoxide reductase	187	20.7	15	16	249	75	313.598	8.81688e+08	5.28	6.6297e+08	8.49378e+08
BCX74608.1		bleomycin resistance protein	118	13.2	3	3	13	52	30.636	2.36206e+06	37.84	2.25095e+06	1.79549e+06
BCX74611.1	mdmC	O-methyltransferase	197	22.7	2	2	3	16	7.207	517323	3.84	385043	503477
BCX74612.1		hypothetical protein	71	8.5	1	1	1	10	1.785	973736	10.63	760531	903089
BCX74613.1		hypothetical protein	118	12.8	1	2	17	18	23.724	2.25536e+06	4.1	1.68175e+06	2.19098e+06
BCX74615.1		hypothetical protein	114	11.2	5	5	25	72	45.778	2.84576e+07	39.43	1.54799e+07	3.78959e+07
BCX74616.1		membrane protein	233	24.7	3	3	5	15	16.661	2.04613e+06	13.5	1.34687e+06	2.25167e+06
BCX74617.1		2-nitropropane dioxygenase	347	37.3	3	3	6	14	15.216	1.79159e+06	1.19	1.28695e+06	1.80669e+06
BCX74619.1	aspA_2	aspartate ammonia-lyase	475	52.3	4	4	11	12	27.182	2.71571e+06	6.74	2.06329e+06	2.58924e+06
BCX74629.1		hypothetical protein	164	18.4	3	3	4	26	10.394	2.15885e+06	13.63	1.72257e+06	1.95989e+06
BCX74642.1		hypothetical protein	1315	141.4	2	2	2	1	2.814	1.99397e+07	5.73	13870069	20764702
BCX74643.1		hypothetical protein	228	25.3	3	3	6	20	11.048	1.97008e+06	1.7	1.44432e+06	1.94657e+06
BCX74644.1		hypothetical protein	94	10.7	2	2	5	31	17.81	7.06793e+06	26.94	6.20904e+06	5.82808e+06
BCX74662.1		hypothetical protein	274	30.4	1	1	2	3	2.079	254144	2.55	187445	249604
BCX74674.1	cohE	phage repressor	257	28.8	3	3	5	12	8.027	1.43986e+06	18.88	911937	1.64681e+06
BCX74675.1		hypothetical protein	101	11.2	1	1	2	10	1.801	279728	17.9	230125	246306
BCX74686.1	yaiW	microcin Bac7 uptake protein	402	45.9	3	3	3	8	6.274	776466	1.07	558203	782381
BCX74689.1	proB	gamma-glutamate kinase	377	41	3	3	11	11	33.047	3.43756e+06	5.82	2.59484e+06	3.29879e+06
BCX74690.1	obgE	GTPase involved in cell partitioning and DNA repair	404	44.3	13	13	42	57	100.539	1.39349e+07	3.84	9.82395e+06	1.43181e+07
BCX74693.1	dctA_3	C4-dicarboxylate ABC transporter	448	47.9	4	4	6	9	17.606	3.01783e+06	13.32	1.98895e+06	3.31691e+06
BCX74694.1		hypothetical protein	331	37.6	1	1	2	4	7.828	540117	0.4	390136	541659
BCX74696.1		hypothetical protein	88	10.1	1	1	4	19	3.622	298549	5.39	224674	287372
BCX74697.1	nadK	NAD kinase	300	33.1	1	1	3	4	5.198	550389	11.53	432620	507222
BCX74698.1	mrcB	penicillin-binding protein 1B	797	88.2	10	10	18	20	41.497	6.47064e+06	6.73	4.46912e+06	6.78637e+06
BCX74699.1		hypothetical protein	194	21.9	5	5	7	29	21.663	4.20119e+06	0.07	3.04185e+06	4.20313e+06
BCX74700.1		bifunctional protein	317	35.7	2	2	3	5	8.387	958575	3.27	710611	936668
BCX74705.1	xcpR	type II secretion system protein E	585	66.3	4	5	8	11	22.694	2.14888e+06	20.86	1.8059e+06	1.85224e+06
BCX74707.1		hypothetical protein	323	35.8	7	7	19	36	56.04	1.24609e+07	1.51	9.12328e+06	12328563
BCX74708.1		hypothetical protein	210	24.6	3	4	5	20	16.453	1.97788e+06	5.25	1.48696e+06	1.90575e+06
BCX74710.1		hypothetical protein	134	15.9	1	1	4	14	12.746	555945	27.73	491213	455785
BCX74711.1		hypothetical protein	354	40.4	6	6	15	32	35.032	4.587e+06	15.34	3.70513e+06	4.11358e+06
BCX74712.1	glcG	hypothetical protein	138	15	5	5	28	43	44.517	4.69512e+07	4.15	3.30267e+07	4.83496e+07
BCX74713.1	hemL	glutamate-1-semialdehyde aminotransferase	431	46.3	8	8	27	27	55.898	1.44343e+07	3.86	1.01743e+07	1.48338e+07
BCX74714.1	thiE	thiamine-phosphate synthase	207	22.2	5	5	17	31	35.503	7.51502e+06	9.07	5.80493e+06	7.0474e+06
BCX74715.1		DUF962 family protein	127	15.1	6	6	22	36	18.153	2.1024e+07	11.86	1.4001e+07	2.28684e+07
BCX74716.1	ygiF_1	CHAD domain-containing protein	486	55.8	8	8	14	18	33.923	5.40846e+06	0.86	3.94171e+06	5.37561e+06
BCX74717.1	ygiF_2	CHAD domain-containing protein	485	56.5	7	7	16	19	34.078	5.32235e+06	10.32	4.14768e+06	4.94729e+06
BCX74718.1	tsaA	tRNA-Thr(GGU) m(6)t(6)A37 methyltransferase	243	27.8	1	1	1	3	3.099	215435	18.17	137138	245153
BCX74719.1	fpr_1	ferredoxin-NADP reductase	259	29.1	7	7	18	35	46.556	1.74933e+07	18.87	1.44922e+07	1.52959e+07
BCX74720.1		hypothetical protein	163	18.5	4	4	14	28	26.128	8.60605e+06	5.27	6.471e+06	8.2909e+06
BCX74721.1		peptidase M16	924	104.4	24	24	47	31	137.112	3.13049e+07	2.17	2.23307e+07	3.17899e+07
BCX74722.1	yddE	H repeat-associated protein	276	31	6	6	23	31	60.109	1.82888e+07	6.35	1.26655e+07	1.91299e+07
BCX74725.1	ydjN	transporter	463	48.9	1	1	2	3	6.724	765109	7.99	586472	723044
BCX74729.1		alpha/beta hydrolase	408	44.5	17	17	42	57	92.285	3.07539e+07	5.13	2.31011e+07	2.96573e+07
BCX74731.1	ubiC	putative chorismate pyruvate-lyase	165	19.5	1	1	2	7	5.151	171759	5.14	129021	165631
BCX74732.1		hypothetical protein	510	57.6	10	10	33	24	79.907	2.27287e+07	3.92	1.60144e+07	2.33669e+07
BCX74733.1	rnk	nucleoside diphosphate kinase regulator	134	14.9	6	6	18	85	48.572	8.99455e+06	0.01	6.5161e+06	8.99367e+06
BCX74734.1	glyA	serine hydroxymethyltransferase	417	44.8	19	19	94	52	172.521	1.16461e+08	5.59	8.10881e+07	1.21163e+08
BCX74738.1	exoX_2	DNA exonuclease	233	26.2	5	5	12	36	26.464	4.23679e+06	9.94	3.29278e+06	3.9489e+06
BCX74741.1		hypothetical protein	96	10.9	3	3	6	58	16.844	4.07308e+06	21.89	3.44864e+06	3.48468e+06
BCX74742.1		hypothetical protein	75	8.7	5	5	33	72	69.414	4.85015e+07	16.22	3.94243e+07	4.32228e+07
BCX74747.1		hypothetical protein	118	12.9	5	6	35	42	54.946	3.69005e+07	19.41	2.32815e+07	4.23662e+07
BCX74751.1		hypothetical protein	126	13.6	6	6	33	52	60.187	6.3628e+07	8.07	4.35321e+07	6.73679e+07
BCX74769.1		hypothetical protein	115	13.1	1	1	1	10	3.617	537298	10.54	419374	498648
BCX74796.1		hypothetical protein	284	31.7	16	16	62	61	136.934	4.95576e+07	3.09	3.66917e+07	4.84863e+07
BCX74797.1		hypothetical protein	79	9.2	1	1	2	37	5.567	257116	16.55	209478	228605
BCX74806.1		hypothetical protein	259	28.9	2	2	5	19	7.444	884691	1.88	632388	896530
BCX74807.1		hypothetical protein	369	41.7	4	4	9	17	31.296	2.82599e+06	13.58	2.25413e+06	2.56643e+06
BCX74808.1		hypothetical protein	741	83.9	16	16	38	26	91.476	1.96366e+07	7.44	1.49937e+07	1.8629e+07
BCX74814.1	yadG	ABC transporter ATPase	311	35.1	2	2	2	9	13.945	1.13069e+06	3.86	841741	1.10022e+06
BCX74816.1	queF	7-cyano-7-deazaguanine reductase	274	31.5	4	4	5	20	12.039	1.71163e+06	20.15	1.43117e+06	1.48284e+06
BCX74817.1		hypothetical protein	216	24.2	8	8	25	37	38.002	1.26826e+07	20.98	7.91137e+06	1.47275e+07
BCX74822.1		hydrolase	595	66.2	18	18	51	38	112.825	3.6817e+07	9.46	24941587	3.93677e+07
BCX74824.1		hypothetical protein	148	16.8	1	1	2	11	9.774	1.44814e+06	28.84	1.29001e+06	1177584
BCX74829.1	tsf	translation elongation factor EF-Ts	291	30.6	25	25	278	79	434.379	5.78766e+08	0.82	4.21693e+08	5.75407e+08
BCX74830.1	rpsB	30S ribosomal subunit protein S2	250	27.7	17	17	170	75	238.951	2.75876e+08	0.49	2.00533e+08	2.7492e+08
BCX74831.1	map_2	methionine aminopeptidase	275	30.3	6	6	13	30	43.39	8.75895e+06	4.68	6.55821e+06	8.47393e+06
BCX74834.1	noxB	NADH oxidase	414	45.2	3	3	4	11	8.115	506685	16.59	412940	450354
BCX74839.1	mltD	lytic transglycosylase	1095	118	17	17	30	22	72.308	1.56746e+07	3.26	1.10954e+07	1.60404e+07
BCX74840.1	dnaQ	ribonuclease H	471	52.9	2	2	5	5	8.133	872479	2.02	623023	885057
BCX74841.1		chemotaxis protein	547	61.6	9	9	24	25	80.633	1.02027e+07	17.06	8.34325e+06	9.0377e+06
BCX74842.1	nudC	NADH pyrophosphatase	252	29	3	3	6	19	17.742	2.44698e+06	14.76	1.96827e+06	2.20365e+06
BCX74844.1		BON domain-containing protein	234	25.1	3	3	7	25	37.813	4.95538e+06	8.74	3.8186e+06	4.65816e+06
BCX74847.1	rsmI	ribosomal RNA small subunit methyltransferase I	280	30.9	3	3	3	16	10.692	1.35902e+06	18.55	862746	1.55071e+06
BCX74849.1		hypothetical protein	83	8.9	4	4	18	63	50.896	1.30676e+07	13.64	1.04273e+07	1.18628e+07
BCX74850.1	ubiI	2-octaprenylphenol hydroxylase	413	45.8	3	3	6	13	15.327	930774	12.57	616748	1.01753e+06
BCX74851.1	ubiH	2-octaprenyl-6-methoxyphenol hydroxylase	403	44.6	4	4	6	15	19.208	2.31776e+06	10.99	1.81485e+06	2.14418e+06
BCX74852.1	pepP	proline aminopeptidase P II	440	49.8	6	6	15	24	46.975	6.60194e+06	5.1	4.95808e+06	6.36788e+06
BCX74853.1		hypothetical protein	210	23.4	6	6	15	50	38.032	7.44127e+06	14.96	5.99426e+06	6.69151e+06
BCX74854.1		hypothetical protein	183	21.4	5	5	15	44	32.939	1.23458e+07	3.54	8.72198e+06	1.26588e+07
BCX74855.1		cell division protein ZapA	94	11	1	1	2	9	2.554	957887	24.91	580748	1.14448e+06
BCX74864.1		hypothetical protein	775	87	1	1	1	1	1.29	3.35208e+06	18.04	2.13596e+06	3.81068e+06
BCX74872.1		heme oxygenase	198	22.3	1	1	1	5	2.785	499173	40.2	484361	372648
BCX74879.1	bacA_2	undecaprenyl pyrophosphate phosphatase	266	29	1	1	1	6	1.697	527944	16.04	428584	471092
BCX74882.1	silR_2	transcriptional activator CusR	226	26.3	2	2	4	8	11.059	1.38538e+06	11.08	1.08552e+06	1.28076e+06
BCX74884.1	silP_1	cation-transporting P-type ATPase	789	84.6	3	3	4	7	13.438	1.51144e+06	3.4	1.12147e+06	1.47557e+06
BCX74887.1	silP_2	cation-transporting P-type ATPase	827	88.1	2	2	3	4	6.643	739583	5.41	556651	711798
BCX74888.1	zntR_1	zntA gene transcriptional activator	153	17.2	3	3	5	20	8.002	792316	12.21	526333	863975
BCX74893.1	gcvA_3	transcriptional regulator	299	34.5	1	1	1	4	4.06	112774	2.47	80274.6	114765
BCX74899.1	gcd_2	glucose dehydrogenase	807	88.1	3	3	3	6	6.052	2.76595e+06	28.54	2.4585e+06	2.25415e+06
BCX74902.1	aroD	3-dehydroquinate dehydratase	279	30.7	1	1	1	6	6.094	349485	32.18	200815	440582
BCX74909.1		hypothetical protein	162	16.6	2	2	4	14	9.824	3.35183e+06	22.7	2.85469e+06	2.85082e+06
BCX74910.1		hypothetical protein	237	25.7	5	5	15	29	42.458	4.4768e+06	28.79	3.9866e+06	3.64165e+06
BCX74911.1	atoA_3	acetate CoA-transferase subunit beta	217	23.1	3	3	11	20	20.322	2.8698e+06	7.67	2.19475e+06	2.71821e+06
BCX74912.1	atoD_3	acetoacetyl-CoA transferase beta subunit	227	24.2	5	5	10	28	18.742	5.60126e+06	20.74	4.70336e+06	4.83203e+06
BCX74929.1		arylsulfatase	560	61.9	1	1	2	1	1.407	228763	72.61	93961.7	403445
BCX74938.1		TonB-dependent receptor	756	83.6	8	8	8	18	29.696	2.01018e+06	82.79	2.84744e+06	1.02797e+06
BCX74940.1	dsdA	D-serine dehydratase	448	49.3	6	6	13	21	28.158	4.5382e+06	11.39	3.56368e+06	4.18634e+06
BCX74943.1	cryL1	3-hydroxyacyl-CoA dehydrogenase	318	35.8	7	7	21	35	46.816	1.07484e+07	7.41	8.20495e+06	1.01994e+07
BCX74944.1	bdhA	D-beta-hydroxybutyrate dehydrogenase	261	27.7	12	12	44	53	91.657	3.13939e+07	10.6	2.10957e+07	3.38424e+07
BCX74947.1	atoD_4	acetoacetyl-CoA transferase beta subunit	233	25	6	7	25	31	38.679	1.68791e+07	6.79	1.16529e+07	17710378
BCX74948.1	atoA_4	acetate CoA-transferase subunit beta	215	22.9	2	2	7	14	28.172	5.72925e+06	16.1	4.65292e+06	5.11017e+06
BCX74949.1	yliJ	glutathione S-transferase	207	24.5	4	4	7	21	22.972	4.67136e+06	2.95	3.45519e+06	4.57488e+06
BCX74950.1	ybdG	mechanosensitive channel protein	419	47.8	2	2	2	8	5.814	861527	4.71	603639	890689
BCX74951.1	greB	transcript cleavage factor	164	19.2	2	2	6	15	6.293	556865	7.12	424242	529483
BCX74953.1		SCP-2 sterol transfer family protein	127	13.6	4	4	51	56	88.906	8.57437e+07	7.4	5.89432e+07	9.03518e+07
BCX74954.1	ttcA	tRNA s(2)C32 thioltransferase	302	34.8	5	5	8	25	23.013	2.58047e+06	12.99	2.04961e+06	2.35338e+06
BCX74956.1	htpX	endopeptidase	301	32.8	7	7	22	34	60.158	1.49951e+07	4.11	1.11826e+07	1.45654e+07
BCX74959.1		hypothetical protein	343	37.5	1	1	3	2	3.7	1.85816e+06	7.09	1.28016e+06	1.95373e+06
BCX74960.1	pyrC	dihydroorotase	344	38.8	7	7	18	30	38.715	1.04836e+07	26.88	6.26475e+06	1.27083e+07
BCX74961.1	rnt	ribonuclease T	215	23.7	1	1	5	7	10.319	1.04022e+06	9.71	807140	971112
BCX74969.1	lon	lon protease	809	90	31	31	102	47	245.349	9.77523e+07	0.18	7.09005e+07	9.76271e+07
BCX74970.1		glyoxalase	125	13.7	1	1	2	10	7.708	155912	32.61	89306	197172
BCX74972.1	dapF	diaminopimelate epimerase	281	31.4	6	6	17	24	33.812	8.78516e+06	9.74	6.81848e+06	8.19931e+06
BCX74973.1	lysA	diaminopimelate decarboxylase	414	45.5	5	5	11	13	37.126	8.21969e+06	2.71	6.06926e+06	8.0638e+06
BCX74974.1		hypothetical protein	76	8.1	1	1	3	8	1.973	1.66564e+06	8.25	1.13811e+06	1.76581e+06
BCX74975.1	cycA_3	D-alanine/D-serine/glycine transporter	467	51.1	2	2	5	3	6.625	4.72271e+06	1.98	3.37346e+06	4.78931e+06
BCX74976.1	radA	DNA repair protein	486	52.3	3	3	4	9	11.053	996557	13.52	794551	905416
BCX74977.1		transporter	331	34.8	4	4	9	30	29.106	8.7631e+06	9.04	6.76761e+06	8.2195e+06
BCX74979.1	degS	serine endoprotease	352	37.3	10	10	31	46	81.566	1.70732e+07	4.97	1.19403e+07	1.7684e+07
BCX74980.1	ybgI	NIF3 family metal-binding protein	252	28.1	3	3	9	12	17.244	4.56608e+06	6.77	3469974	4.35237e+06
BCX74981.1	sodB	Fe-Mn family superoxide dismutase	208	22.7	10	10	106	64	135.701	2.34845e+08	19.62	1.4795e+08	2.70031e+08
BCX74984.1		magnesium transporter MgtE	445	49.2	1	1	2	4	2.859	203205	25.27	176335	169627
BCX74990.1	groL	molecular chaperone GroEL	544	57.1	35	35	429	76	435.802	7.5517e+08	6.49	5.22476e+08	7.90659e+08
BCX74991.1	groS	co-chaperonin GroES	96	10.1	4	4	45	69	37.846	2.68099e+08	9.11	2.07141e+08	2.51356e+08
BCX74993.1		diacylglycerol kinase	313	34.8	4	4	10	19	14.506	1.3448e+06	5.79	935028	1.40106e+06
BCX74994.1	pckG	phosphoenolpyruvate carboxykinase [GTP]	610	66.9	30	30	152	70	334.131	1.56934e+08	6.45	1.18989e+08	1.49931e+08
BCX74998.1	glpR	transcriptional repressor GlpR	251	27.8	1	1	2	7	7.222	407035	13.48	324430	369921
BCX74999.1	kgtP_2	alpha-ketoglutarate transporter	439	47.7	2	2	3	4	6.343	1.6005e+06	5.8	1.11279e+06	1.66749e+06
BCX75000.1		hypothetical protein	141	15.3	3	3	15	43	65.016	2.70732e+07	6.57	2.05444e+07	25843555
BCX75001.1		methyltransferase	222	25.3	1	1	2	4	4.369	256915	20.81	215837	221524
BCX75002.1	folD	5,10-methylene-tetrahydrofolate dehydrogenase	282	29.7	12	12	39	61	88.372	2.68875e+07	22.5	1.65892e+07	3.15677e+07
BCX75007.1	coaD	pantetheine-phosphate adenylyltransferase	163	18.6	4	4	12	33	27.8	1.27682e+07	29.11	1.13965e+07	1.03623e+07
BCX75008.1	smpB	tmRNA-binding trans-translation protein	158	18.1	4	4	14	35	27.567	4.36943e+06	5.17	3.28291e+06	4.21265e+06
BCX75013.1	rluD	ribosomal large subunit pseudouridine synthase D	350	39.4	2	2	4	8	7.201	944367	36.92	523644	1.2337e+06
BCX75014.1	comL	outer membrane protein assembly factor BamD	340	38.7	16	16	63	64	133.859	3.40222e+07	16	27609528	3.03691e+07
BCX75015.1	dnaG	DNA primase	637	73.2	4	4	5	6	10.42	685406	13.23	452038	752812
BCX75017.1	hemA	glutamyl tRNA reductase	428	48.1	3	3	4	11	11.637	538309	61.34	620455	338313
BCX75019.1	lolB	outer-membrane lipoprotein LolB	199	21.8	1	1	3	8	8.858	829091	14.52	665769	747905
BCX75020.1	ispE	4-diphosphocytidyl-2-C-methylerythritol kinase	275	30.8	2	2	4	10	14.383	1.23139e+06	5.58	927942	1.18369e+06
BCX75021.1	prs_1	phosphoribosylpyrophosphate synthase	317	34.5	13	13	54	51	135.884	4.57506e+07	3.47	3.39633e+07	4.46426e+07
BCX75022.1	rplY	50S ribosomal protein L25	98	10.9	5	5	53	62	60.186	8.5528e+07	9.19	5.80497e+07	9.12815e+07
BCX75023.1	pth	peptidyl-tRNA hydrolase	192	21	2	2	5	20	14.452	915871	1.33	669727	907271
BCX75025.1		membrane protein	204	23.4	1	1	2	6	6.487	526139	9.08	406436	493372
BCX75029.1		UPF0176 protein	310	35.3	2	2	3	5	3.865	744039	1.54	533140	752169
BCX75033.1		hypothetical protein	174	19.9	1	1	8	8	14.015	3.27941e+06	18.35	2.70675e+06	2.87812e+06
BCX75034.1		hypothetical protein	68	8	1	1	1	13	1.431	191490	4.02	142712	186121
BCX75035.1	rpoD	RNA polymerase sigma 70 factor RpoD	630	71.7	28	28	78	56	199.303	6.74626e+07	0.7	4.86281e+07	6.77962e+07
BCX75036.1		DUF493 domain-containing protein	95	10.9	3	3	4	48	9.53	1.87237e+06	4.48	1.39996e+06	1.81397e+06
BCX75038.1	lipB	lipoate-protein ligase B	229	26.5	1	1	2	5	3.448	340881	29.77	199410	422110
BCX75039.1		hypothetical protein	177	19.6	4	4	8	20	9.553	5.14162e+06	0.51	3.73782e+06	5.12327e+06
BCX75040.1	yiaY_3	L-threonine dehydrogenase	394	42.2	8	8	13	31	51.805	1.3448e+07	4	1.00211e+07	1.30726e+07
BCX75044.1	fabG_4	3-oxoacyl-[acyl-carrier-protein] reductase	238	25.6	1	1	1	5	1.506	746902		541040
BCX75046.1		hypothetical protein	125	14.2	3	3	4	22	4.751	2.0774e+06	5.36	1.56294e+06	2.00016e+06
BCX75047.1	trmL	tRNA Leu mC34,mU34 2'-O-methyltransferase	159	18.2	2	2	3	19	13.437	1.29176e+06	11.26	1.01344e+06	1.19269e+06
BCX75048.1	cysG	siroheme synthase	457	50.3	4	4	5	9	13.742	1.24654e+06	11.64	831458	1.35375e+06
BCX75049.1	serS	seryl-tRNA synthetase	423	47.4	18	18	58	52	129.39	5.58223e+07	3.68	3.9397e+07	5.72952e+07
BCX75050.1		hypothetical protein	275	30.8	7	7	31	34	54.16	1.78748e+07	16.54	1.15125e+07	2.0104e+07
BCX75051.1	lolA	outer-membrane lipoprotein carrier protein	231	25	7	7	26	42	51.829	1.66889e+07	2.18	1.19041e+07	1.69482e+07
BCX75052.1	rpmA	50S ribosomal subunit protein L27	84	8.9	3	3	51	50	69.701	1.16197e+08	6.17	8.79298e+07	1.1123e+08
BCX75053.1	rplU	50S ribosomal subunit protein L21	103	11.5	5	5	51	39	38.552	1.03906e+08	6.37	7.19496e+07	1.08697e+08
BCX75054.1	ispB	octaprenyl diphosphate synthase	327	35.8	6	6	14	34	30.186	5.59785e+06	15.38	3.63566e+06	6.24347e+06
BCX75057.1	acrA_2	multidrug efflux system	421	44.5	17	17	79	67	188.49	9.58619e+07	4.59	7.17299e+07	9.2802e+07
BCX75058.1	acrB_6	multidrug efflux system protein	1059	114.6	14	14	51	20	116.903	2.93418e+07	2.13	2.15768e+07	2.89036e+07
BCX75059.1	cusC_3	outer membrane component of copper/silver efflux system	485	52.7	24	24	97	70	202.07	5.8157e+07	4.78	4.07268e+07	6.01574e+07
BCX75060.1		UPF0145 protein	116	12.6	3	3	7	31	14.624	5.714e+06	1.58	4.18561e+06	5.65051e+06
BCX75064.1		oxidoreductase	265	28.8	8	8	21	30	50.813	1.21566e+07	1.63	8.70508e+06	1.22975e+07
BCX75066.1	valS	valyl-tRNA synthetase	964	109.3	30	30	85	40	186.073	7.02966e+07	3.66	4.9621e+07	7.21387e+07
BCX75071.1		hypothetical protein	161	18.2	1	1	3	20	1.366	1.22816e+06	41.97	1.20814e+06	904401
BCX75077.1		hypothetical protein	269	31.1	3	3	6	11	12.142	2.34842e+06	3.41	1.74266e+06	2.29247e+06
BCX75079.1	qseB_2	quorum sensing DNA-binding response regulator in two-component regulatory system with QseC	230	26.1	4	4	8	26	16.251	2.60202e+06	5.87	1964724	2.49624e+06
BCX75083.1	ylbK_1	esterase	330	35.1	1	1	2	5	2.997	273400	2.3	194848	277886
BCX75084.1		membrane protein	154	17.3	3	3	7	32	27.912	9.88545e+06	4.83	6.92046e+06	1.02288e+07
BCX75085.1	qmcA	protease	284	31.2	13	13	107	64	233.943	1.35866e+08	8.09	1.04217e+08	1.28307e+08
BCX75087.1	ispA	geranyltranstransferase	303	33.2	3	3	8	11	18.168	2.29641e+06	0.42	1.66839e+06	2.28964e+06
BCX75088.1		hypothetical protein	320	37.3	10	10	29	31	51.843	2.25501e+07	0.4	1.63808e+07	2.24869e+07
BCX75089.1	ybhH	hypothetical protein	395	41.9	5	5	8	15	20.432	1.80092e+06	45.46	934830	2.51317e+06
BCX75092.1	fadL_1	long-chain fatty acid transporter	451	47.6	12	14	149	58	206.103	1.17059e+08	3.08	8.66601e+07	1.1454e+08
BCX75093.1	cynT	carbonic anhydrase	204	22.2	8	8	25	53	59.702	4.14857e+07	10.53	2.78915e+07	4.46983e+07
BCX75094.1	mhpC	2-hydroxy-6-ketonona-2,4-dienedioic acid hydrolase	349	39.3	6	6	10	19	26.386	5.09916e+06	4.24	3.8063e+06	4.94835e+06
BCX75095.1		hypothetical protein	336	39.3	1	1	2	7	2.26	229812	16.48	187143	204426
BCX75096.1	cirA_2	colicin IA outer membrane receptor and translocator	677	74.8	11	11	22	26	79.503	1.23093e+07	44.03	1.23041e+07	8.92042e+06
BCX75097.1	nfuA	Fe/S biogenesis protein	212	23.1	4	4	10	22	22.567	5.9072e+06	8.71	4.55135e+06	5.55379e+06
BCX75098.1		hypothetical protein	516	57.4	12	12	33	39	88.764	6.23499e+07	7.08	4.29568e+07	6.55549e+07
BCX75099.1		enoyl-CoA hydratase	262	28.8	3	3	5	15	19.872	2.67334e+06	1.38	1.95552e+06	2.64736e+06
BCX75103.1		hypothetical protein	193	22.8	1	1	2	9	1.4	248067	4.54	185563	240223
BCX75104.1		hypothetical protein	196	22.1	1	1	2	5	1.837	1.24645e+06	1.41	893953	1258921
BCX75109.1	pgaB	poly-beta-1,6-N-acetyl-D-glucosamine N-deacetylase outer membrane export lipoprotein	677	77.6	5	5	6	15	12.534	1.89566e+06	13.21	1.50805e+06	1.72611e+06
BCX75110.1	fbp_2	peptidyl-prolyl cis-trans isomerase	112	12.4	6	6	22	53	39.097	2.44998e+07	8.84	1.88928e+07	2.30141e+07
BCX75111.1		hypothetical protein	412	47.8	1	1	2	3	2.357	203945	18.87	168955	178328
BCX75113.1	yaeQ	hypothetical protein	176	20	4	4	8	20	23.807	4.11094e+06	9.62	3.18783e+06	3.84019e+06
BCX75114.1	yeiR	cobalamin synthesis protein	356	41.3	4	4	7	19	17.181	1.68426e+06	61.21	1.93908e+06	1.05971e+06
BCX75117.1		hypothetical protein	113	12.1	5	5	19	70	48.292	9.08003e+06	4.06	6.39108e+06	9.34472e+06
BCX75118.1	vdlD	acyl-CoA thioesterase	173	19.4	1	1	4	5	3.805	3.38941e+06	9.34	2.6231e+06	3172470
BCX75121.1	gltS	glutamate transporter	411	43.7	2	2	4	8	6.079	3.91696e+06	17.27	3.20787e+06	3.46456e+06
BCX75122.1		hypothetical protein	414	44.7	22	22	190	63	259.404	3.82245e+08	4.35	2.85549e+08	3.70653e+08
BCX75124.1		nicotinate phosphoribosyltransferase	498	55.5	2	2	4	8	7.879	737428	3.78	548660	717962
BCX75126.1		NUDIX hydrolase	248	28.4	5	5	9	30	21.2	2.17863e+06	10.12	1.69546e+06	2.02789e+06
BCX75130.1	sbcD	nuclease SbcCD subunit D	417	48	2	2	4	5	7.332	635297	79.54	243530	1.20051e+06
BCX75131.1	sbcC	nuclease SbcCD subunit C	1198	138.1	6	6	11	7	22.395	2.65759e+06	6.3	1.84112e+06	2.77883e+06
BCX75132.1		hypothetical protein	132	15.2	1	1	1	16	5.547	662235	12.2	523057	607353
BCX75133.1		lipoprotein	251	27.1	5	5	8	34	17.057	3.22648e+06	18.46	2.04963e+06	3.67915e+06
BCX75134.1		lipoprotein	205	22.6	8	8	22	60	82.341	2.15479e+07	11.54	1.43827e+07	2.3385e+07
BCX75136.1	yggS	hypothetical protein	230	25.9	5	5	12	31	23.087	3.41776e+06	2.3	2.51638e+06	3.36258e+06
BCX75137.1	yggR_1	twitching motility protein PilT	345	38.2	16	16	39	62	102.028	2.38621e+07	4.61	1.78581e+07	2.30966e+07
BCX75138.1	yggR_2	twitching motility protein PilT	372	41.8	11	11	25	42	73.137	8.43265e+06	0.6	6.13432e+06	8.39707e+06
BCX75139.1	fur	ferric iron uptake regulon transcriptional repressor	145	16.9	5	5	26	47	69.457	4.21399e+07	7.15	3.21099e+07	4.00602e+07
BCX75140.1	bamE	outer membrane protein assembly factor BamE	132	14.4	7	7	17	60	48.643	1.83833e+07	1.85	1.34914e+07	1.81449e+07
BCX75142.1		membrane protein	340	37.2	1	1	2	4	4.112	3.90878e+06	5.89	2715926	4.07502e+06
BCX75143.1		hemerythrin	151	18.2	11	11	67	79	133.183	9.781e+07	0.17	7.09363e+07	9.7693e+07
BCX75144.1	yafJ	type 2 glutamine amidotransferase family protein	276	31.4	2	2	7	16	16.776	1.16674e+06	22.37	991302	994743
BCX75146.1	argB	acetylglutamate kinase	302	32	9	9	30	47	69.691	1.80887e+07	5.07	1.35813e+07	1.74518e+07
BCX75147.1	cpsG_1	phosphomannomutase	479	53.6	2	2	3	6	7.92	754589	2.61	556786	740795
BCX75148.1	dut	deoxyuridinetriphosphatase	150	16.3	3	3	15	35	44.099	9.54757e+06	8.08	7.32317e+06	9.0168e+06
BCX75149.1	rep_2	DNA helicase and single-stranded DNA-dependent ATPase	679	77.8	2	2	3	4	7.862	635620	45.47	642581	455441
BCX75150.1	yiaD	multicopy suppressor of bamB	216	22.5	13	13	231	78	215.274	3.1557e+08	4.15	2.21975e+08	3.24976e+08
BCX75151.1	yihG	acyltransferase	305	35.1	2	2	5	13	19.483	2.53087e+06	11.52	1.98929e+06	2.33242e+06
BCX75153.1	minC	putative septum site-determining protein MinC	239	26.2	5	5	15	26	34.647	6.70645e+06	4.03	4.72166e+06	6.90013e+06
BCX75154.1	minD	cell division inhibitor MinD	270	29.9	17	17	76	82	141.674	1.01997e+08	1.41	7.31512e+07	1.03019e+08
BCX75155.1	minE	cell division topological specificity factor	90	10.4	5	5	19	71	55.314	2.16584e+07	24.59	13161114	2.58182e+07
BCX75156.1		hypothetical protein	95	11.1	4	4	10	58	16.158	5.7092e+06	0.73	4.15697e+06	5.67987e+06
BCX75159.1	aceA	isocitrate lyase	534	59.3	28	28	127	59	197.898	1.29992e+08	5.16	9.07884e+07	1.34825e+08
BCX75160.1	nahR_2	LysR family transcriptional regulator	329	38.1	12	12	34	47	88.44	1.39367e+07	3.18	9.87063e+06	1.42541e+07
BCX75161.1	ytfL	inner membrane protein	442	49.8	6	6	9	16	25.882	3.71949e+06	1.82	2.65984e+06	3.7677e+06
BCX75168.1		Zn-dependent oxidoreductase	336	37.1	9	9	42	44	102.64	3.68679e+07	0.65	2.65834e+07	3.70384e+07
BCX75169.1		NAD(P)H quinone oxidoreductase	330	35.6	15	15	38	58	89.828	2.39104e+07	2.28	1.70426e+07	2.42998e+07
BCX75170.1		long-chain fatty acid transporter	500	53.3	12	14	89	50	154.333	1.11154e+08	1.79	7.95077e+07	1.12566e+08
BCX75171.1		hypothetical protein	182	20.8	2	2	3	12	3.678	389427	30.4	226758	484457
BCX75173.1	cysN	sulfate adenylyltransferase subunit 1	537	59	21	21	62	64	158.39	5.37964e+07	7.53	4.11031e+07	5.10032e+07
BCX75174.1	cysD	sulfate adenylyltransferase subunit 2	304	35.1	9	9	26	37	61.027	1.93986e+07	7.7	1.48396e+07	1.83691e+07
BCX75175.1		N-acetyltransferase	148	17.6	1	1	1	8	5.991	500071	14.31	327277	553493
BCX75176.1		hypothetical protein	485	53.8	18	18	60	53	143.385	3.35824e+07	0.88	24479027	3.33729e+07
BCX75177.1	pitB	phosphate transporter	510	54.4	4	4	9	10	24.054	3.87892e+06	1.61	2.77805e+06	3.92325e+06
BCX75179.1	metH	homocysteine-N5-methyltetrahydrofolate transmethylase	1229	135.5	10	10	13	14	34.971	4.01844e+06	10.17	3.12822e+06	3.73923e+06
BCX75181.1		cold-shock protein	97	11.1	2	2	5	12	12.141	2.77728e+06	19.67	2.31412e+06	2.41445e+06
BCX75183.1	emrA	multidrug efflux system protein	385	41	1	1	2	4	8.061	533787	8.53	364008	567009
BCX75184.1		hypothetical protein	175	19.2	3	3	5	15	10.846	1.86902e+06	3.31	1.32258e+06	1.91324e+06
BCX75185.1	hemB	5-aminolevulinate dehydratase	337	37.5	11	11	36	54	103.691	2.23853e+07	2.19	1.59664e+07	2.27345e+07
BCX75187.1	fpr_2	ferredoxin-NADP reductase	253	28.6	6	6	14	25	24.313	7.04723e+06	1.7	5.1666e+06	6.96303e+06
BCX75188.1	yeiE	transcriptional regulator	293	32.7	7	7	21	28	33.747	1.00014e+07	4.15	7.0352e+06	1.02994e+07
BCX75191.1	upp	uracil phosphoribosyltransferase	211	23	9	9	37	40	59.835	1.76962e+07	2.77	1.30719e+07	1.73535e+07
BCX75193.1	nuoM	NADH-quinone oxidoreductase subunit M	538	58.9	1	1	2	1	3.312	944533	13.16	623254	1.0369e+06
BCX75194.1	nuoL	NADH-quinone oxidoreductase subunit L	629	67.7	1	1	3	3	4.39	253701	9.23	172154	270828
BCX75197.1	nuoI	NADH-quinone oxidoreductase subunit I	180	20.5	5	5	35	27	30.982	2.43033e+07	8.15	1.86506e+07	2.29406e+07
BCX75198.1	nuoH	NADH-quinone oxidoreductase subunit H	337	37.5	3	3	11	10	23.546	4.86518e+06	0.86	3.54578e+06	4.83562e+06
BCX75199.1	nuoG	NADH-quinone oxidoreductase subunit G	894	97.7	26	26	119	42	305.161	1.86749e+08	14.44	122106472	2.06892e+08
BCX75200.1	nuoF	NADH-quinone oxidoreductase subunit F	443	48.7	18	18	94	57	178.094	1.06393e+08	1.56	7.79246e+07	1.05225e+08
BCX75201.1	nuoE	NADH-quinone oxidoreductase subunit E	169	18.9	3	3	16	17	18.546	1.92581e+07	9.69	1.3025e+07	2.06259e+07
BCX75202.1	nuoC	NADH-quinone oxidoreductase subunit C/D	595	68.4	22	22	87	46	190.105	7.09486e+07	5.89	4.92943e+07	7.39701e+07
BCX75203.1	nuoB	NADH-quinone oxidoreductase subunit B	225	25.6	5	5	37	28	63.462	3.6534e+07	4.76	2.55884e+07	3.77848e+07
BCX75204.1	nuoA	NADH-quinone oxidoreductase subunit	182	19.9	5	5	19	37	50.664	2.92336e+07	4.64	2.18833e+07	2.82891e+07
BCX75205.1		hypothetical protein	116	13.3	6	6	40	62	76.451	6.01528e+07	3.83	4.24079e+07	6.18059e+07
BCX75206.1	rstB	two-component sensor histidine kinase	542	61.6	7	7	10	18	26.198	4.13053e+06	5.51	2.87761e+06	4.29483e+06
BCX75207.1	rstA	two-component regulatory system response regulator rstA	237	27	12	12	84	51	138.423	1.47207e+08	3.53	1.04005e+08	1.50928e+08
BCX75208.1	nrdA	ribonucleotide-diphosphate reductase subunit alpha	941	105.1	43	43	149	50	344.975	1.33366e+08	3.24	9.88489e+07	1.30341e+08
BCX75210.1	nrdB	ribonucleoside-diphosphate reductase subunit beta	427	48.9	13	13	43	40	91.009	2.40725e+07	4.56	1.80094e+07	2.33082e+07
BCX75212.1		hypothetical protein	1922	218.6	3	3	3	1	8.896	770898	16.19	626460	687173
BCX75220.1		hypothetical protein	414	48.6	3	3	6	11	13.745	1.38425e+06	13.75	1.10548e+06	1.25557e+06
BCX75222.1		ATP-binding protein	575	63.9	7	7	12	21	35.908	4.08494e+06	6.99	3.1092e+06	3.88766e+06
BCX75229.1		membrane protein	189	21.1	2	2	5	14	10.067	1.57042e+06	7.59	1.20039e+06	1.48824e+06
BCX75230.1	proC	pyrroline-5-carboxylate reductase	276	29.2	8	8	33	44	61.253	3.09464e+07	1.92	2.2114e+07	3.13703e+07
BCX75231.1	tilS	tRNA(Ile)-lysidine synthetase	419	49.1	1	1	1	3	2.126	108056	1.07	78870.3	107239
BCX75232.1	accA	acetyl-CoA carboxylase carboxytransferase alpha subunit	274	29.9	11	11	63	61	156.984	8.8794e+07	0.62	6.46032e+07	8.84054e+07
BCX75233.1	ppx	exopolyphosphatase	506	56.3	12	12	30	28	52.25	2.08632e+07	29.56	1.86849e+07	1.68746e+07
BCX75234.1	trxA	thioredoxin 1	108	11.6	5	5	60	59	52.86	4.18405e+07	1.64	3.06614e+07	4.13587e+07
BCX75235.1	rho	transcription termination factor Rho	422	47.5	20	20	81	59	170.721	7.86247e+07	0.84	5.72922e+07	7.81607e+07
BCX75237.1	ihfA	integration host factor DNA-binding protein alpha subunit	98	11.1	5	5	45	43	65.895	1.60716e+08	1.19	1.174e+08	1.59374e+08
BCX75238.1	pheT	phenylalanine tRNA synthetase beta subunit	793	87.3	26	26	83	49	218.249	5.74782e+07	4.72	4.30502e+07	5.55901e+07
BCX75239.1	pheS	phenylalanine tRNA synthetase alpha subunit	326	36.7	10	10	31	36	80.692	2.37176e+07	3.38	1.67749e+07	2.42912e+07
BCX75240.1		hypothetical protein	345	40.1	6	6	16	32	44.159	8.12404e+06	9.75	6.30578e+06	7.58177e+06
BCX75241.1	ybiA	swarming motility protein	182	21.2	1	1	2	6	7.14	872979	10.82	682772	808532
BCX75243.1		hypothetical protein	65	7.3	1	1	2	14	3.908	994903	38.57	953370	752082
BCX75244.1		hypothetical protein	138	16.2	1	1	2	21	3.511	175326	19.86	146283	152217
BCX75246.1	rplT	50S ribosomal subunit protein L20	119	13.5	7	7	27	37	35.377	3.31135e+07	17.06	2.12486e+07	3.73804e+07
BCX75249.1		hypothetical protein	261	29.7	2	2	2	18	9.195	742988	8.47	571455	699757
BCX75254.1	yfcG	GSH-dependent disulfide bond oxidoreductase	205	23.8	1	1	1	3	1.781	799239	15.63	518145	893035
BCX75256.1	infC	translation initiation factor IF-3	156	17.5	9	9	42	53	62.062	6.52583e+07	0.37	4.7149e+07	6.54282e+07
BCX75257.1	thrS	threonyl-tRNA synthetase	640	72.9	23	23	87	43	173.893	7.36974e+07	0.42	5.35419e+07	7.34812e+07
BCX75258.1		hypothetical protein	357	39.8	5	5	12	24	27.94	6.5269e+06	17	5.33483e+06	5.78442e+06
BCX75263.1	fadK	short chain acyl-CoA synthetase	548	61.3	7	7	14	16	33.603	6.75193e+06	1.25	4.93448e+06	6.69238e+06
BCX75265.1	acdB	acyl-CoA dehydrogenase	633	69.1	24	25	129	54	264.868	1.41384e+08	0	1.02412e+08	1.41389e+08
BCX75266.1	acdA_3	acyl-CoA dehydrogenase	593	64.8	20	21	75	52	143.728	4.89942e+07	1.79	3.59422e+07	4.83783e+07
BCX75267.1		hypothetical protein	114	12.3	3	3	5	46	16.941	1.32951e+06	0.71	958258	1.33618e+06
BCX75270.1		hypothetical protein	148	17.2	2	2	2	23	6.982	1.15505e+06	0.31	838549	1.15249e+06
BCX75272.1		phospholipase D	487	54.9	12	12	19	30	43.54	8.85055e+06	7.39	6.75534e+06	8.39961e+06
BCX75276.1	aspS	aspartyl-tRNA synthetase	595	66.8	29	29	122	50	209.43	1.09959e+08	0.42	7.9891e+07	1.09631e+08
BCX75283.1	WaaX	beta1,4-galactosyltransferase WaaX	259	30.3	2	2	3	6	5.058	822372	11.2	550267	890286
BCX75285.1		hypothetical protein	252	29.1	4	4	6	17	16.077	1.70979e+06	1.76	1.22322e+06	1.7312e+06
BCX75286.1		hypothetical protein	335	38.9	5	5	7	24	23.292	2.53815e+06	6.05	1.91897e+06	2.43181e+06
BCX75287.1		hypothetical protein	256	30.1	4	4	8	27	20.264	3.85892e+06	3.38	2.86288e+06	3.76786e+06
BCX75288.1	ugd	UDP-glucose 6-dehydrogenase	389	43.5	5	5	8	21	25.67	2.0613e+06	9.28	1.39821e+06	2.20128e+06
BCX75289.1	rfbB_1	dTDP-glucose 4,6-dehydratase	340	38.1	8	8	14	37	42.894	6.56426e+06	0.08	4.75247e+06	6.56776e+06
BCX75290.1	ilvE	branched-chain amino acid aminotransferase	308	34.3	10	10	35	33	77.658	3.32097e+07	0.96	2.3893e+07	3.34367e+07
BCX75291.1	glnE	glutamate-ammonia-ligase adenylyltransferase	916	104.5	13	13	19	23	76.598	8.90839e+06	0.9	6.41224e+06	8.96509e+06
BCX75292.1	bvgS	two-component sensor histidine kinase	425	48	4	4	10	12	18.33	2.95028e+06	5.17	2.21667e+06	2.84441e+06
BCX75293.1	gdhA_3	glutamate dehydrogenase	423	46.6	1	4	8	8	30.689	335588	12.68	222196	367148
BCX75296.1	gabD_7	succinate-semialdehyde dehydrogenase I	497	53.6	3	3	8	13	20.616	2.10148e+06	30.88	1.90047e+06	1.68327e+06
BCX75298.1	ydiJ	FAD-linked oxidoreductase	977	111.4	1	1	3	1	2.284	406308			406308
BCX75299.1	gcvA_4	glycine cleavage system transcriptional activator	313	35.2	1	1	1	4	2.482	336687	0.54	242955	337981
BCX75300.1	fabG_5	3-oxoacyl-[acyl-carrier-protein] reductase	233	24.9	1	1	1	3	1.395	511430	15.56	331710	571187
BCX75308.1	queA	S-adenosylmethionine:tRNA ribosyltransferase-isomerase	352	39.1	4	4	7	14	14.391	1.96235e+06	12.92	1.29707e+06	2.15058e+06
BCX75311.1		protein LemA	189	22	11	11	32	79	70.902	1.78713e+07	6.77	1.35809e+07	1.70354e+07
BCX75313.1	tgt	tRNA-guanine transglycosylase	376	42.8	5	5	12	19	41.648	5.94365e+06	7.67	4.54576e+06	5.62945e+06
BCX75314.1	yajC	preprotein translocase subunit YajC	109	11.7	3	3	16	44	23.029	2.07499e+07	10.6	1.62028e+07	1.9249e+07
BCX75315.1	secD	protein-export membrane protein SecD	633	69.1	21	21	61	43	127.246	2.82645e+07	3.7	1.99456e+07	2.90135e+07
BCX75316.1	secF	protein-export membrane protein SecF	322	35.3	7	7	12	31	32.914	8.25056e+06	25.54	4.97891e+06	9.90371e+06
BCX75318.1	pntB	pyridine nucleotide transhydrogenase beta subunit	484	51.3	1	1	1	4	1.203	256592	1.23	187496	254365
BCX75320.1	pntA1	NAD(P) transhydrogenase subunit alpha	375	40	3	3	5	11	9.383	1.50075e+06	5.83	1.04319e+06	1.56395e+06
BCX75322.1		murein tetrapeptide carboxypeptidase	291	32.2	2	2	3	8	9.443	964385	0.63	695492	968667
BCX75327.1		hypothetical protein	139	15.8	3	3	4	28	10.033	1.47192e+06	20.47	921578	1.70295e+06
BCX75328.1		hypothetical protein	139	16	1	1	1	12	2.169	286332	30.58	258374	229856
BCX75331.1		hypothetical protein	294	33.6	6	6	17	25	43.66	4.64048e+06	7.29	3.53943e+06	4.40715e+06
BCX75349.1	pdhR	pyruvate dehydrogenase complex repressor	240	27.6	2	2	2	10	2.933	779524	11.19	611258	720113
BCX75356.1	dusA	tRNA-dihydrouridine synthase A	334	38	2	2	4	7	6.543	925664	2.31	659659	940920
BCX75359.1		hypothetical protein	369	42.8	3	3	4	14	7.826	1.32914e+06	54.63	1.44701e+06	884368
BCX75361.1	acnA_2	aconitate hydratase 1	918	100.7	37	37	169	54	322.639	2.00105e+08	7.65	1.37315e+08	2.11233e+08
BCX75363.1		hypothetical protein	322	35.5	11	11	28	38	75.892	3.0944e+07	4.61	2.16955e+07	3.19704e+07
BCX75364.1		hypothetical protein	252	29.4	2	2	4	10	6.084	475375	12.52	376315	434998
BCX75365.1	prfC	peptide chain release factor RF-3	529	60.1	15	15	33	36	98.495	2.1257e+07	3.7	1.58063e+07	2.07081e+07
BCX75374.1		hypothetical protein	155	17.3	4	4	7	31	23.384	6.24787e+06	7.14	4.76024e+06	5.94019e+06
BCX75375.1	chpA	hybrid sensor histidine kinase/response regulator	1497	169.2	36	36	86	35	223.113	4.56398e+07	5.26	3.43142e+07	4.39723e+07
BCX75376.1	pilJ	methyl-accepting chemotaxis protein	689	74.3	25	25	83	45	189.53	9.36359e+07	0.22	6.7722e+07	9.37823e+07
BCX75377.1	pilI	twitching motility protein PilT	178	20.5	6	6	12	34	20.731	5.7558e+06	5.16	4.01982e+06	5.96995e+06
BCX75378.1	pilH	response regulator	122	13.5	4	4	14	42	25.188	3.79878e+07	11.5	2.98538e+07	3.5015e+07
BCX75379.1	pilG	response regulator	127	14.2	9	9	49	69	93.433	6.02249e+07	4.99	4.2111e+07	6.23909e+07
BCX75381.1	proS	prolyl-tRNA synthetase	576	63.6	25	25	98	58	225.169	7.71981e+07	2.56	5.69433e+07	7.58116e+07
BCX75383.1		hypothetical protein	820	85.7	1	1	1	2	1.203	1.54859e+06	3.03	1.14602e+06	1515808
BCX75390.1	dcd	dCTP deaminase	189	21.5	5	5	13	30	34.562	2.50731e+07	0.77	1.80636e+07	2.52103e+07
BCX75395.1	mrp	iron-sulfur cluster carrier protein	417	44.7	8	8	13	28	32.011	8.64755e+06	0.02	6.26332e+06	8.64863e+06
BCX75397.1		hypothetical protein	65	7.3	4	4	17	43	17.66	4.80765e+07	20.14	3.01737e+07	5.54884e+07
BCX75404.1	metG	methionyl-tRNA synthetase	685	77	15	15	45	31	111.721	2.39792e+07	15.27	1.55852e+07	2.67253e+07
BCX75406.1		hydrolase	325	36	3	3	6	18	9.662	2.15934e+06	23.12	1.84465e+06	1.83102e+06
BCX75407.1	vacJ	VacJ family lipoprotein	312	34.4	9	9	22	46	62.011	1.80463e+07	9.99	1.40309e+07	1.68135e+07
BCX75409.1		anti-anti-sigma factor	174	19.1	1	1	1	8	3.784	697301	15.94	565640	622682
BCX75411.1	ohrR	MarR family transcriptional regulator	145	16.5	2	2	4	14	5.568	422965	9.08	326739	396620
BCX75412.1		organic hydroperoxide resistance protein	141	14.8	3	3	10	27	18.576	2.58781e+07	7.01	1.78378e+07	2.71951e+07
BCX75413.1	gspE_2	general secretion pathway protein GspE	475	52.9	6	6	11	19	33.166	2.89184e+06	9.02	2.23297e+06	2.71289e+06
BCX75414.1		hypothetical protein	273	32.2	1	1	1	6	7.428	368136	19.08	305443	321406
BCX75416.1		VOC family protein	146	16.6	3	3	8	18	20.994	5.60896e+06	0.19	4.05769e+06	5.61632e+06
BCX75420.1		oxidoreductase	161	17.4	6	6	11	60	36.09	7.64047e+06	12.35	6.04102e+06	6.99996e+06
BCX75421.1	cysI	sulfite reductase	547	62	18	18	40	39	79.974	2.65043e+07	5.21	1.99193e+07	2.55461e+07
BCX75425.1	trpB_2	tryptophan synthase beta chain	413	45.3	19	19	65	68	158.08	6.06912e+07	4.04	4.52393e+07	5.89795e+07
BCX75427.1	btuB_3	vitamin B12/cobalamin outer membrane transporter	626	68.4	27	27	115	65	285.775	1.04956e+08	2.53	7.73997e+07	1.03095e+08
BCX75428.1		ATP--cobalamin adenosyltransferase	192	21.5	4	4	11	28	29.714	4.96642e+06	34.31	2.8086e+06	6.36155e+06
BCX75429.1	ugpQ	glycerophosphodiester phosphodiesterase	240	27.3	6	6	11	32	43.293	7.44754e+06	3.36	5.268e+06	7.62685e+06
BCX75431.1		hypothetical protein	109	12.5	1	1	1	18	2.45	80770.6	18.3	66637.8	70917.2
BCX75434.1	ybdF	hypothetical protein	126	14.5	2	2	3	23	12.352	792022	23.36	677823	670384
BCX75435.1	baeR_2	two-component regulatory system response regulator BaeR	228	26.6	8	8	19	51	40.72	7.62421e+06	1.29	5.57347e+06	7.5549e+06
BCX75437.1		hypothetical protein	206	23.2	1	1	1	4	2.061	2.72301e+06	48.3	1.38193e+06	3.88667e+06
BCX75438.1		hypothetical protein	179	20.6	5	5	10	36	40.4	5.60573e+06	4.44	4.19013e+06	5.43253e+06
BCX75439.1	npr	phosphohistidinoprotein-hexose phosphotransferase component of N-regulated PTS system	89	9.6	2	2	2	27	12.005	2.4855e+06	9.65	1.92777e+06	2.32133e+06
BCX75440.1	yhbJ	nucleotide-binding protein	283	32.5	5	5	12	19	22.434	5.26732e+06	0.08	3.81338e+06	5.27028e+06
BCX75441.1	panC	pantothenate synthetase	281	31	8	8	28	39	62.086	2.21947e+07	2.11	1.63187e+07	2.18665e+07
BCX75442.1	panB	3-methyl-2-oxobutanoate hydroxymethyltransferase	269	29	7	7	23	30	49.63	2.20958e+07	7.03	1.68227e+07	2.10227e+07
BCX75444.1	pcnB	poly(A) polymerase	496	56.6	15	15	31	31	61.533	1.16144e+07	12.77	9.21066e+06	1.06089e+07
BCX75446.1	mazG	nucleoside triphosphate pyrophosphohydrolase	254	29.5	1	1	2	6	5.62	418347	1.45	299947	422662
BCX75449.1	relA	(p)ppGpp synthetase RelA	768	88.2	13	13	26	22	72.513	1.36617e+07	0.42	9.86715e+06	1.3702e+07
BCX75450.1	rlmD	23S rRNA m(5)U1939 methyltransferase	464	52.4	2	2	2	9	2.525	910496	5.31	635223	945356
BCX75452.1	cysM_2	cysteine synthase B	306	33.4	5	5	11	28	33.47	6.11337e+06	13.43	4.87112e+06	5.55774e+06
BCX75453.1	barA	hybrid sensory histidine kinase BarA	934	106.3	3	3	6	4	16.01	1.26495e+06	8.35	972077	1.19237e+06
BCX75454.1	paaG_4	1,2-epoxyphenylacetyl-CoA isomerase	262	29.1	3	3	6	12	17.386	3.5783e+06	5.7	2.69873e+06	3.43685e+06
BCX75455.1	glxR	tartronate semialdehyde reductase	289	31	3	3	8	18	12.983	703243	13.21	559436	640362
BCX75456.1	gclR	hydroxypyruvate isomerase	264	29.9	3	3	11	26	39.159	4.71254e+06	8.68	3.62999e+06	4.43171e+06
BCX75457.1	rsfS	ribosomal silencing factor RsfS	143	15.8	4	4	4	27	12.442	1.12342e+06	14.95	904869	1.01033e+06
BCX75460.1	der	ribosome-associated GTPase	469	52.5	15	15	31	42	94.687	2.18151e+07	2.49	1.55268e+07	2.22024e+07
BCX75461.1	ire-1	outer membrane protein assembly factor BamB	382	41.1	13	13	45	54	132.701	3.93574e+07	1.74	2.81616e+07	3.98439e+07
BCX75462.1		hypothetical protein	233	25.8	10	10	22	57	64.462	1.80791e+07	6.38	1.25177e+07	1.89145e+07
BCX75463.1	hisS	histidyl tRNA synthetase	431	48.5	15	15	38	39	88.672	3.02954e+07	9.13	2.05711e+07	3.23193e+07
BCX75464.1	ispG	1-hydroxy-2-methyl-2-(E)-butenyl 4-diphosphate synthase	371	40.6	11	11	29	40	84.092	1.5641e+07	4.49	1.09757e+07	1.61459e+07
BCX75465.1		DNA-binding protein	262	28.7	6	6	16	31	40.741	2.24196e+07	2.39	1.59683e+07	2.28015e+07
BCX75466.1	pilF	type IV pilus biogenesis/stability protein PilW	267	29.9	6	6	8	28	20.193	4.91763e+06	7.96	3.36695e+06	5.20285e+06
BCX75467.1	rlmN	50S rRNA methyltransferase	416	46.6	2	2	3	6	6.124	4.91971e+07	2.96	3.639e+07	4.81794e+07
BCX75468.1	ndk	multifunctional nucleoside diphosphate kinase and apyrimidinic endonuclease and 3'-phosphodiesterase	143	15.4	7	7	63	60	85.394	2.28938e+08	4.28	1.6089e+08	2.35978e+08
BCX75469.1	iscX	Fe(2+) donor and activity modulator for cysteine desulfurase	66	7.5	1	1	2	30	5.276	171292	24.1	147383	144208
BCX75474.1	ilvC	ketol-acid reductoisomerase (NADP(+))	338	36.8	21	21	148	65	282.592	2.41472e+08	1.61	1.76916e+08	2.38744e+08
BCX75475.1	ilvH	acetolactate synthase 3 small subunit	163	17.9	7	7	19	64	64.936	1.39642e+07	10.18	1.08714e+07	1.2993e+07
BCX75476.1	ilvI	acetolactate synthase 3 large subunit	578	63.5	14	14	47	34	84.397	2.50788e+07	4.63	1.75807e+07	2.59146e+07
BCX75479.1		hypothetical protein	128	14.1	1	1	1	5	1.633	287543	62.56	129505	462469
BCX75480.1	leuS	leucyl-tRNA synthetase	878	98.1	28	28	79	36	152.935	3.78436e+07	2.19	2.69911e+07	3.84352e+07
BCX75481.1	rlpB	LPS-assembly lipoprotein LptE	177	19.7	5	5	20	38	40.213	7.12659e+06	0.59	5.14076e+06	7.15653e+06
BCX75483.1	macA	macrolide transporter membrane fusion protein component	452	48.5	3	3	3	7	10.814	1.133e+06	9.8	879683	1.05706e+06
BCX75485.1	cmeC	RND transporter	467	51.2	1	1	1	4	1.455	349205	1.59	250137	353141
BCX75490.1		hypothetical protein	320	36.4	1	1	1	4	2.806	366558	5.77	276582	351907
BCX75491.1		hypothetical protein	321	36.3	2	2	2	7	4.878	1.23728e+06	9.03	955441	1.16064e+06
BCX75492.1		hypothetical protein	988	110.8	3	3	5	4	9.194	1.01547e+06	21.72	858772	869798
BCX75494.1	fabI	enoyl-[acyl-carrier-protein] reductase	267	28.5	12	12	56	51	86.428	1.27395e+08	0.66	9.27117e+07	1.26806e+08
BCX75495.1		membrane protein	244	26.4	1	1	5	4	10.947	6.63713e+06	12.13	4.41157e+06	7.23324e+06
BCX75496.1	orn	oligoribonuclease	185	21.6	4	4	8	25	24.794	4.71947e+06	14.75	3.79598e+06	4.25038e+06
BCX75497.1	rsgA	ribosome small subunit-dependent GTPase A	352	39.5	2	2	2	9	3.975	535795	67.14	231624	897801
BCX75498.1	yibN	rhodanese	136	15.1	5	5	15	38	25.079	9.85626e+06	3.1	6.98488e+06	1.00747e+07
BCX75499.1	grxC	glutaredoxin 3	85	9.6	4	4	18	58	42.899	2.24119e+07	9.54	1.73692e+07	2.09481e+07
BCX75500.1	secB	protein-export protein SecB	152	16.8	5	5	33	48	69.403	7.66938e+07	3.84	5.70841e+07	7.46399e+07
BCX75506.1		hypothetical protein	124	13.5	5	5	27	39	46.181	3.32713e+07	6.06	2.51569e+07	3.18749e+07
BCX75507.1	dfp	phosphopantothenoylcysteine decarboxylase	421	45.4	3	3	4	11	13.942	1.18069e+06	0.96	861092	1.1727e+06
BCX75511.1		hypothetical protein	160	17.7	1	1	2	6	4.369	420734	10.22	327657	391347
BCX75512.1	tonB_3	cell envelope biogenesis protein TonB	293	33.3	1	1	2	2	1.28	1.2278e+06	37.72	676701	1.6137e+06
BCX75513.1		hypothetical protein	228	26.9	4	4	6	24	20.86	1.84935e+06	2.39	1.31717e+06	1.88088e+06
BCX75514.1		hypothetical protein	235	25.7	7	7	20	38	65.217	2.19577e+07	12.41	1.45662e+07	2.39769e+07
BCX75515.1	xpt	xanthine phosphoribosyltransferase	191	20.8	5	5	11	31	24.819	6.14055e+06	0.7	4.4262e+06	6.17091e+06
BCX75516.1	tesB_1	acyl-CoA thioesterase 2	287	32.8	1	1	2	3	2.047	239891	2.05	176305	236444
BCX75517.1		hypothetical protein	120	12	1	1	1	8	2.54	1.05e+06	7.91	719199	1110433
BCX75520.1	wrbA	NAD(P)H:quinone oxidoreductase	197	21.3	3	3	4	17	12.687	1.29053e+06	28.69	761025	1.58526e+06
BCX75521.1		UPF0761 membrane protein	414	47.2	5	5	10	16	28.708	4.55687e+06	5.22	3.42502e+06	4.39174e+06
BCX75528.1	ycgM	isomerase/hydrolase	212	23.2	2	2	4	11	13.87	8.95966e+06	0.45	6469404	8.98844e+06
BCX75529.1		membrane protein	166	19.3	2	2	5	17	6.859	1.02739e+06	4.39	721459	1.05981e+06
BCX75534.1	hisJ	histidine ABC transporter periplasmic binding protein	288	31.6	2	2	3	11	6.062	1.34665e+06	6.76	1.02327e+06	1.28377e+06
BCX75542.1	rnr	exoribonuclease R	813	91.8	26	26	62	41	160.093	3.27476e+07	2.09	2.40744e+07	3.22678e+07
BCX75545.1	prlC_2	oligopeptidase A	675	76.4	23	23	66	44	134.855	3.00479e+07	15.44	1.95066e+07	3.35283e+07
BCX75546.1		metal-binding protein	71	8.1	1	1	1	41	3.791	496562	7.08	342129	522062
BCX75547.1		hypothetical protein	144	16.1	3	3	7	43	21.878	4.87583e+06	7	3.3613e+06	5.12337e+06
BCX75550.1		membrane protein	732	81.7	1	1	2	2	9.784	384428	5.97	290477	368538
BCX75552.1		hypothetical protein	362	38.9	10	10	28	37	66.73	2.31724e+07	1.82	1.70036e+07	2.28754e+07
BCX75556.1		succinate dehydrogenase assembly factor 2	85	10.3	3	3	14	52	25.952	7.08166e+06	1.78	5.0656e+06	7.17141e+06
BCX75558.1	hapE_3	flavin-binding monooxygenase	497	55.6	11	11	24	30	64.792	9.7283e+06	5.2	7.31114e+06	9.3768e+06
BCX75559.1	rplQ	50S ribosomal subunit protein L17	121	13.6	8	8	115	51	127.457	1.94219e+08	6.24	1.47038e+08	1.85832e+08
BCX75560.1	rpoA	RNA polymerase alpha subunit	335	37.2	26	26	176	75	240.571	3.42647e+08	2.59	2.52787e+08	3.36437e+08
BCX75561.1	rpsD	30S ribosomal subunit protein S4	207	23.2	18	18	102	65	130.306	3.55195e+08	16.74	2.28443e+08	4.00056e+08
BCX75562.1	rpsK	30S ribosomal subunit protein S11	128	13.5	7	7	55	61	80.374	1.23132e+08	3.13	8.72389e+07	1.25892e+08
BCX75563.1	rpsM	30S ribosomal subunit protein S13	118	13.1	10	10	49	68	65.367	1.31034e+08	8.66	8.92719e+07	1.39321e+08
BCX75564.1	secY	preprotein translocase membrane subunit SecY	452	49.1	4	4	6	8	15.679	5.69802e+06	17.83	3.63604e+06	6.46823e+06
BCX75565.1	rplO	50S ribosomal subunit protein L15	146	15.4	9	9	79	57	81.965	4.04497e+08	3.2	2.86461e+08	4.13743e+08
BCX75566.1	rpmD	50S ribosomal subunit protein L30	58	6.6	4	4	25	57	34.302	4.39061e+07	19.95	2.75944e+07	5.06052e+07
BCX75567.1	rpsE	30S ribosomal subunit protein S5	165	17.2	8	8	97	59	133.26	1.48771e+08	2.21	1.06098e+08	1.51111e+08
BCX75568.1	rplR	50S ribosomal subunit protein L18	116	12.5	4	4	41	40	51.026	1.78237e+08	3.96	1.25547e+08	1.83297e+08
BCX75569.1	rplF	50S ribosomal subunit protein L6	177	19.2	12	12	98	71	103.902	3.81523e+08	3.82	2.69009e+08	3.91959e+08
BCX75570.1	rpsH	30S ribosomal subunit protein S8	131	14.1	10	10	104	68	104.539	2.21367e+08	6.85	1.68315e+08	2.10896e+08
BCX75571.1	rpsN	30S ribosomal subunit protein S14	101	11.4	4	4	5	34	18.608	1.46542e+06	29.69	857769	1.81351e+06
BCX75572.1	rplE	50S ribosomal subunit protein L5	178	20	15	15	193	67	203.951	3.23561e+08	9.26	2.50269e+08	3.03019e+08
BCX75573.1	rplX	50S ribosomal subunit protein L24	105	11.2	8	8	64	84	73.818	2.33279e+08	4.85	1.63285e+08	2.41419e+08
BCX75574.1	rplN	50S ribosomal subunit protein L14	122	13.5	11	11	99	72	109.233	3.13053e+08	0.24	2.26392e+08	3.13573e+08
BCX75575.1	rpsQ	30S ribosomal subunit protein S17	85	9.5	6	6	35	58	40.632	6.09707e+07	9.81	4.12009e+07	6.53584e+07
BCX75576.1	rpmC	50S ribosomal subunit protein L29	65	7.4	4	4	35	52	46.956	7.91187e+07	8.02	6.06585e+07	7.47537e+07
BCX75577.1	rplP	50S ribosomal subunit protein L16	137	15.4	4	4	44	31	40.557	1.28631e+08	4.01	9.58608e+07	1.25031e+08
BCX75578.1	rpsC	30S ribosomal subunit protein S3	250	28	14	14	138	63	167.294	3.34362e+08	1.15	2.44181e+08	3.31656e+08
BCX75579.1	rplV	50S ribosomal subunit protein L22	109	11.8	10	10	77	68	152.734	2.01145e+08	7.68	1.5384e+08	1.90509e+08
BCX75580.1	rpsS	30S ribosomal subunit protein S19	91	10.2	6	6	20	69	45.122	2.56941e+07	16.3	1.65771e+07	2.88486e+07
BCX75581.1	rplB	50S ribosomal subunit protein L2	274	30.2	14	14	128	52	163.392	3.65726e+08	9.57	2.47562e+08	3.91375e+08
BCX75582.1	rplW	50S ribosomal subunit protein L23	106	11.6	11	11	79	79	97.991	2.24394e+08	0.82	1.61612e+08	2.25691e+08
BCX75583.1	rplD	50S ribosomal subunit protein L4	200	21.5	11	11	124	73	138.225	2.2762e+08	4.61	1.70343e+08	2.20325e+08
BCX75584.1	rplC	50S ribosomal subunit protein L3	212	22.4	11	11	153	70	154.314	2.3002e+08	6.37	1.74308e+08	2.19877e+08
BCX75585.1	rpsJ	30S ribosomal subunit protein S10	103	11.7	6	6	66	48	59.522	2.44517e+08	5.05	1.70912e+08	2.53403e+08
BCX75587.1		cystathionine gamma-synthase	396	44.2	2	2	3	8	8.317	4.1311e+06	5.27	3.10618e+06	3979885
BCX75588.1	yjgR	hypothetical protein	519	56.6	17	17	57	47	129.152	5.00967e+07	1.58	3.58853e+07	5.06601e+07
BCX75589.1		flavohemoprotein	253	28.2	2	2	4	17	10.16	1.00694e+06	1.17	723406	1.01529e+06
BCX75590.1		hypothetical protein	115	13.2	3	3	5	17	13.788	2.6247e+06	3.91	1.95453e+06	2.55318e+06
BCX75592.1	engB	putative GTP-binding protein EngB	284	31.9	3	3	5	11	15.814	1.41041e+06	3.27	1.04558e+06	1.37815e+06
BCX75593.1		metal-dependent hydrolase	315	36.5	3	3	4	13	9.942	1.59927e+06	6.08	1.20942e+06	1.53191e+06
BCX75595.1	tesB_2	acyl-CoA thioesterase 2	291	33.1	3	3	6	18	14.73	3.57237e+06	17.05	2.92105e+06	3.16475e+06
BCX75596.1	plsB_2	glycerol-3-phosphate O-acyltransferase	861	97.8	24	24	56	34	131.431	1.95125e+07	5.38	1.46823e+07	1.87844e+07
BCX75597.1		nucleoside-diphosphate sugar epimerase	258	29.5	1	1	3	2	2.182	296102	10.38	199287	318691
BCX75598.1	recG	ATP-dependent DNA helicase	681	75.8	4	4	7	9	11.494	987607	13.47	787130	897609
BCX75601.1		cytokinin riboside 5'-monophosphate phosphoribohydrolase	198	21.5	5	5	24	41	61.388	2.68787e+07	4.11	1.89127e+07	2.76714e+07
BCX75602.1	corA_1	magnesium/nickel/cobalt transporter	337	39.1	3	3	5	13	17.173	1.84921e+06	8.03	1.41792e+06	1.74698e+06
BCX75604.1	ttg2D	toluene tolerance protein	207	22.6	12	12	54	65	129.177	6.97185e+07	0.11	5.04623e+07	6.97741e+07
BCX75605.1	ttg2C	mammalian cell entry protein	225	24.2	9	9	25	52	66.344	2.25009e+07	2.81	1.66263e+07	2.20582e+07
BCX75606.1	mlaE	ABC transporter permease	259	27.5	3	3	6	15	12.909	2.03732e+06	5.64	1.5359e+06	1.95758e+06
BCX75607.1	mlaF	organic solvent ABC transporter ATP-binding protein	272	29.8	7	7	20	35	34.196	9.1792e+06	5.79	6.38245e+06	9.56285e+06
BCX75609.1	suhB	inositol monophosphatase	276	30.4	11	11	37	48	90.365	4.05474e+07	2.31	2.98563e+07	3.98891e+07
BCX75610.1	dxs	1-deoxy-D-xylulose-5-phosphate synthase	634	69.7	4	4	7	12	17.05	3.01228e+06	7.38	2.29908e+06	2.85891e+06
BCX75611.1	ribA	GTP cyclohydrolase II	204	22.7	3	3	6	18	12.006	2.85097e+06	3.23	2.01859e+06	2.91678e+06
BCX75612.1	hemN	coproporphyrinogen III oxidase	454	52.3	9	9	20	33	49.553	7.44489e+06	3.06	5.51071e+06	7.28575e+06
BCX75613.1	hemF	coproporphyrinogen III oxidase	313	36	5	5	8	19	18.986	4.13437e+06	10.26	2.78501e+06	4.44589e+06
BCX75615.1	aroE	dehydroshikimate reductase NAD(P)-binding	262	28.3	3	3	7	16	11.322	1.9889e+06	20.11	1.24855e+06	2.29503e+06
BCX75616.1		hypothetical protein	793	89.7	37	37	132	64	323.417	9.68288e+07	1.57	6.93646e+07	9.79122e+07
BCX75617.1	mmgC_2	acyl-CoA dehydrogenase	607	66.7	1	2	9	5	9.153	203196	8.75	138348	216183
BCX75619.1	yggW	oxidoreductase	398	45	2	2	2	5	4.314	2.95995e+06	107.2	5.77938e+06	1098131
BCX75623.1	adcK4	ABC transporter	432	49.2	10	10	22	34	58.396	6.64551e+06	1.3	4.76995e+06	6.7067e+06
BCX75628.1		hypothetical protein	110	12.3	6	6	19	100	42.278	3.63432e+07	9.63	2.81838e+07	3.39479e+07
BCX75629.1		aldehyde-activating protein	136	15.1	2	2	4	23	13.839	6.25127e+06	11.18	4.90177e+06	5.77495e+06
BCX75630.1		flavoprotein	402	45.4	1	1	1	2	1.871	2.44231e+06	6.62	1.6882e+06	2559421
BCX75632.1	yacG	DNA gyrase inhibitor YacG	63	7.4	1	1	1	40	3.99	516598	34.09	478541	403973
BCX75639.1	ycbL	hypothetical protein	214	23.6	6	6	10	22	18.568	4.17266e+06	4.09	3.11131e+06	4.05367e+06
BCX75640.1	hemH	ferrochelatase	336	38	2	2	5	18	7.797	758934	12.37	600145	695213
BCX75641.1		hypothetical protein	338	39.6	6	6	13	17	23.235	5.65268e+06	4.38	4.22342e+06	5.48039e+06
BCX75642.1	murI	glutamate racemase	292	32.2	3	3	4	20	10.14	1.70919e+06	0.38	1.23479e+06	1.71378e+06
BCX75643.1		hypothetical protein	203	23.3	2	2	4	9	6.537	2.18851e+06	3.67	1.627e+06	2.13244e+06
BCX75644.1	etfD	electron transfer flavoprotein-ubiquinone oxidoreductase	570	62.9	22	22	60	45	150.44	8.24335e+07	1.78	6.04685e+07	8.14036e+07
BCX75645.1		hypothetical protein	265	31.4	8	8	17	39	38.812	9.47851e+06	2.64	6.7388e+06	9.65747e+06
BCX75649.1	ybeX	ion transport	279	31.3	7	7	25	32	43.164	1.83599e+07	1.22	1.31856e+07	1.85185e+07
BCX75650.1	lnt	apolipoprotein N-acyltransferase	519	58.8	1	1	2	3	2.124	222992	19.05	184981	194724
BCX75651.1	ygjH	methionyl-tRNA synthetase	112	12.6	2	2	12	18	15.872	1.37959e+07	4.68	9.66779e+06	1.42607e+07
BCX75654.1	gspG	general secretion pathway protein GspG	145	15.7	6	6	18	60	35.173	1.50546e+07	2.41	1.10929e+07	14799864
BCX75655.1	gspF_2	general secretion pathway protein GspF	401	44.3	4	4	6	14	19.191	942768	7.86	721979	891767
BCX75656.1	priA	primosome assembly protein PriA	741	84.1	2	2	2	2	5.38	449928	13.53	296097	495242
BCX75657.1	kefB	glutathione-regulated potassium-efflux system protein	631	70.3	2	2	3	4	8.73	939804	7.95	643538	994182
BCX75658.1	hslO	heat shock protein Hsp33	291	33.1	12	12	35	49	59.633	2.1994e+07	3.87	1.63745e+07	2.13995e+07
BCX75660.1	cbpA	DNA-binding protein	322	35.8	7	7	31	44	82.705	2.32333e+07	2.3	1.71056e+07	2.28585e+07
BCX75661.1		MerR family transcriptional regulator	112	13.3	2	2	5	29	18.003	1.24258e+07	12.96	9.86766e+06	1.13345e+07
BCX75662.1	ydcH	hypothetical protein	89	10.8	3	3	5	30	6.525	1.72859e+06	3.13	1.2247e+06	1.76734e+06
BCX75663.1	corA_2	magnesium transporter	407	47.8	2	2	3	10	4.182	840614	1	613239	834697
BCX75664.1	pnp	polynucleotide phosphorylase/polyadenylase	697	75	34	34	161	57	349.801	2.6011e+08	2	1.91106e+08	2.56451e+08
BCX75665.1	rpsO	30S ribosomal subunit protein S15	89	10.1	6	6	34	56	53.552	2.24545e+07	11.38	1.76313e+07	2.07152e+07
BCX75668.1	recD	exonuclease V alpha subunit RecD	597	66.7	1	1	1	1	1.212	300817	3.3	223044	293887
BCX75669.1	recB	RecBCD enzyme subunit RecB	1264	146.1	1	1	1	1	2.353	223372	10.08	150652	239910
BCX75671.1		hypothetical protein	170	18.8	6	6	16	46	41.359	1.38885e+07	6.28	9.62319e+06	1.45196e+07
BCX75673.1		polyphosphate--AMP phosphotransferase	472	56	13	13	31	29	83.583	1.7998e+07	2.01	1.32244e+07	1.77434e+07
BCX75675.1	ubiE	ubiquinone/menaquinone biosynthesis methyltransferase	314	34.5	10	10	33	49	91.874	6.76781e+07	1.42	4.95198e+07	6.70013e+07
BCX75676.1		hypothetical protein	223	25.5	6	6	12	35	20.662	4.89451e+06	6.15	3.70324e+06	4.68599e+06
BCX75677.1	ubiB	ubiquinone biosynthesis protein UbiB	539	61.6	5	5	14	14	29.895	5.33671e+06	12.61	4.22742e+06	4.88019e+06
BCX75678.1		hypothetical protein	360	40.6	2	2	4	13	4.847	333318	6.15	252181	319133
BCX75680.1	hisI	histidine biosynthesis bifunctional protein HisIE	261	29.8	6	6	12	28	35.372	9.10141e+06	2.37	6.70412e+06	8.95038e+06
BCX75684.1	phaAB	monovalent cation/H+ antiporter subunit A	945	102.3	1	1	1	1	2.127	468118	7.87	358515	442762
BCX75686.1	phaD	monovalent cation/H+ antiporter subunit D	599	66	2	2	5	7	13.313	1.49326e+06	9.46	1.15665e+06	1.39647e+06
BCX75687.1	phaE	pesticidal protein Cry1Ba	173	19.4	1	1	1	9	3.104	96867	24.36	83501.9	81399.3
BCX75690.1		riboflavin synthase subunit alpha	208	23.3	3	3	9	17	25.878	7.42186e+06	4.17	5.53721e+06	7.2061e+06
BCX75691.1		metal-dependent hydrolase	296	34.4	2	2	2	7	3.815	816313	8.09	626174	770875
BCX75692.1	gltD	glutamate synthase small subunit	473	52.3	11	11	32	32	70.011	2.33206e+07	2.95	1.65439e+07	2.38127e+07
BCX75693.1	gltB	glutamate synthase large subunit	1493	162.9	33	33	113	32	262.728	5.72134e+07	1.8	4.0919e+07	5.79478e+07
BCX75694.1		hypothetical protein	289	32.1	8	8	22	43	54.859	6.91666e+06	3.83	4.87639e+06	7.10658e+06
BCX75695.1	aroB	3-dehydroquinate synthase	359	39.5	10	10	23	42	63.496	1.16512e+07	11.94	9.18535e+06	1.07057e+07
BCX75696.1	aroK	shikimate kinase	180	20.5	5	5	10	36	32.827	6.38703e+06	2.22	4.55464e+06	6487976
BCX75697.1	pilQ	pilus assembly protein PilQ	723	78.6	16	16	50	32	130.172	4.55835e+07	5.93	3.44341e+07	4.37111e+07
BCX75698.1	pilP	pilus assembly protein PilP	176	19.5	8	8	25	63	48.555	1.49261e+07	6.07	1.12866e+07	1.42987e+07
BCX75699.1	pilO	pilus assembly protein PilO	250	28.3	4	4	12	27	34.418	9.60556e+06	22.14	8.14758e+06	8.20318e+06
BCX75700.1	pilN	pilus assembly protein PilN	213	23.8	8	8	25	37	45.837	1.27429e+07	11.34	8.51779e+06	1.38093e+07
BCX75701.1	pilM	pilus assembly protein PilM	352	39.1	14	14	42	56	127.629	3.87184e+07	7.97	2.96741e+07	3.65952e+07
BCX75702.1	mrcA	penicillin-binding protein 1A	846	93.7	6	6	12	12	29.677	4.9689e+06	1.83	3.55304e+06	5.03368e+06
BCX75705.1	murF	UDP-N-acetylmuramoyl-tripeptide:D-alanyl-D-alanine ligase	469	50.8	8	8	22	29	46.432	5.83076e+06	4.94	4.07862e+06	6.03815e+06
BCX75706.1	murE	UDP-N-acetylmuramoyl-L-alanyl-D-glutamate:meso-diaminopimelate ligase	502	55.7	9	9	19	22	40.733	5.90877e+06	3.3	4.18134e+06	6.04844e+06
BCX75709.1	rsmH	16S rRNA m(4)C1402 methyltransferase	307	35	5	5	7	26	23.738	2.71755e+06	9.34	2.10311e+06	2.54366e+06
BCX75711.1	sbp_2	sulfate transporter subunit	338	37.5	10	10	18	40	55.894	7.64572e+06	7.45	5.83842e+06	7.25282e+06
BCX75714.1	gltX	glutamyl-tRNA synthetase	502	57.3	12	12	29	34	78.09	1.46145e+07	9.8	1.13472e+07	1.36348e+07
BCX75716.1		hypothetical protein	361	42.6	1	1	1	2	2.125	278189			278189
BCX75722.1		hypothetical protein	266	29.2	8	8	21	39	54.659	1.28233e+07	65.3	1.5308e+07	7.78117e+06
BCX75723.1	cusA_2	copper/silver efflux system	1060	116.2	1	2	4	2	6.148	3.31742e+06	21.6	2.06025e+06	3.86943e+06
BCX75727.1		hypothetical protein	117	13.4	3	3	5	40	21.293	3.23021e+06	20.9	2.01625e+06	3.74872e+06
BCX75728.1	ucpA_3	furfural resistance protein	295	32.3	12	12	30	44	57.768	1.73874e+07	15.62	1.12732e+07	1.94263e+07
BCX75733.1	yhgF	transcriptional accessory protein	790	87.2	29	29	96	46	222.018	8.66841e+07	0.99	6.3233e+07	8.60797e+07
BCX75735.1	ompR	two-component regulatory system response regulator OmpR	254	28.7	14	14	83	55	129.407	1.21812e+08	13	8.04693e+07	1.33572e+08
BCX75736.1	envZ	two-component system sensor histidine kinase EnvZ	486	56.1	6	6	10	21	22.478	4.80985e+06	9.33	3.26131e+06	5.13849e+06
BCX75737.1	scpC_2	propionyl-CoA:succinate CoA transferase	506	55.1	18	18	77	50	164.733	1.01929e+08	8.51	7.84179e+07	9.59729e+07
BCX75738.1	betA_2	choline dehydrogenase	544	60.2	2	2	3	7	5.139	981691	12.24	775561	900117
BCX75739.1	ypeA	acetyltransferase	139	16	1	1	1	4	1.273	255387	4.68	191225	247070
BCX75742.1		GNAT family acetyltransferase	125	14	3	3	5	21	14.719	1.16252e+07	4.74	8.14328e+06	1.20218e+07
BCX75743.1	hisB	imidazoleglycerol-phosphate dehydratase	197	22	4	4	12	36	42.884	8.73383e+06	19.71	7.27948e+06	7.59058e+06
BCX75744.1	hisH	imidazole glycerol phosphate synthase glutamine amidotransferase subunit	205	22.7	3	3	5	19	15.023	4.65871e+06	8.94	3.59519e+06	4.37295e+06
BCX75748.1		hypothetical protein	133	15.1	3	3	5	32	10.084	1.81778e+06	11.15	1.42499e+06	1.67971e+06
BCX75749.1	wrn	ribonuclease D	220	24.6	1	1	1	5	1.372	732327	2.76	540947	718159
BCX75750.1	hisA	N-(5'-phospho-L-ribosyl-formimino)-5-amino-1-(5'-phosphoribosyl)-4-imidazolecarboxamide isomerase	243	25.9	11	11	63	79	114.931	6.07467e+07	8.81	4.68374e+07	5.70714e+07
BCX75751.1		hypothetical protein	97	11.7	1	1	1	21	3.505	450099	14.22	294749	497887
BCX75755.1	thrB	homoserine kinase	316	35.9	2	2	3	9	7.477	913496	9.02	620780	973736
BCX75756.1	hisF	imidazole glycerol phosphate synthase catalytic subunit	252	27.2	9	9	23	46	45.04	9.01207e+06	0.49	6.55077e+06	8.98096e+06
BCX75758.1	ettA_2	energy-dependent translational throttle A	553	62.2	27	27	100	66	220.672	9.66293e+07	5.28	6.74309e+07	1.00305e+08
BCX75760.1	metC	cystathionine beta-lyase	425	46.1	14	14	57	43	118.894	6.22589e+07	0.52	4.49338e+07	6.24879e+07
BCX75761.1	phoU	negative regulator of PhoR/PhoB two-component regulator	240	27.2	6	6	11	24	26.054	2.90816e+06	19.71	1.83083e+06	3.34622e+06
BCX75763.1		hypothetical protein	351	40.9	3	3	5	9	10.44	726591	18.1	598606	638858
BCX75764.1	thiC	phosphomethylpyrimidine synthase	631	71	11	11	23	27	62.06	7.82112e+06	49.24	8.14803e+06	5.43814e+06
BCX75765.1	nudF	ADP-ribose pyrophosphatase	206	23.5	2	2	5	11	11.176	1.80701e+06	2.84	1.28295e+06	1.84364e+06
BCX75766.1	cpdA	3',5' cAMP phosphodiesterase	269	31.2	3	3	6	20	19.364	1.43436e+06	12.43	1.13471e+06	1.3134e+06
BCX75767.1	dksA	transcriptional regulator	175	20.1	7	7	35	61	72.045	3.88854e+07	2.49	2.86679e+07	3.8207e+07
BCX75770.1	murD	UDP-N-acetylmuramoyl-L-alanine:D-glutamate ligase	448	48.2	9	9	22	32	67.767	1.0466e+07	1.86	7.68164e+06	1.03293e+07
BCX75772.1	ribC	riboflavin synthase alpha subunit	219	23.8	5	5	8	26	25.603	4.30567e+06	2.64	3.17781e+06	4.22589e+06
BCX75774.1	ribD	riboflavin biosynthesis protein RibD	370	40	1	1	1	6	7.795	356492	7.37	245102	375592
BCX75775.1	nrdR	transcriptional regulator NrdR	154	17.9	3	3	6	23	29.079	1.65414e+06	9.45	1.12063e+06	1.76869e+06
BCX75777.1	glnK	nitrogen regulatory protein P-II 2	112	12.2	10	10	57	75	100.778	9.91272e+07	9.93	7.70363e+07	9.23966e+07
BCX75778.1		membrane fusogenic activity	75	8.6	6	6	17	84	40.934	6.89571e+06	49.02	3.47937e+06	9.89972e+06
BCX75780.1		hypothetical protein	788	92.9	1	1	2	2	1.371	140734	3.04	99778.4	143791
BCX75783.1		integrase	457	53.6	1	1	2	2	3.542	6.39502e+06	4.9	4.79574e+06	6.17723e+06
BCX75786.1		DUF2791 domain-containing protein	431	47.6	1	1	1	2	2.527	349007	3.61	246443	358027
BCX75792.1		hypothetical protein	572	66.3	3	3	4	4	5.995	842714	2.4	620899	828524
BCX75796.1	todE_1	response regulator	206	23.1	1	1	3	3	1.243	2.13775e+07	37.72	11781752	28097746
BCX75797.1	todS	bZIP histidine kinase	979	108.9	1	1	2	1	1.261	449216	70.04	189060	773176
BCX75798.1	todH	4-hydroxy-2-oxovalerate aldolase	340	37	5	5	8	22	19.2	9.34245e+06	4.58	6.55167e+06	9.65017e+06
BCX75799.1	todI	acetaldehyde dehydrogenase	316	33.9	6	6	11	31	27.754	2.36329e+06	16.31	1.92211e+06	2.10485e+06
BCX75800.1	todG	2-hydroxypenta-2,4-dienoate hydratase	263	28	1	1	1	5	2.299	153287			153287
BCX75802.1	todD	cis-toluene dihydrodiol dehydrogenase	275	28.9	1	1	4	3	2.59	434384	0.94	312563	437296
BCX75806.1	todC1	toluene dioxygenase iron-sulfur protein component, large subunit	450	51	1	1	1	3	2.385	255917	5.61	178170	266274
BCX75807.1	todF	2-hydroxy-6-ketonona-2,4-dienedioic acid hydrolase	276	30.9	1	1	1	9	3.076	216322	27.32	190564	177879
BCX75819.1		type I restriction enzyme HsdR protein	1093	124.4	1	1	1	1	3.548	187953	12.01	148246	172616
BCX75820.1	dgt_2	deoxyguanosine triphosphate triphosphohydrolase	451	51.9	1	1	2	3	4.798	471613		341626
BCX75822.1		Type I restriction-modification system, specificity subunit S	405	45.9	5	5	11	18	21.247	6.8547e+06	19.77	5.71551e+06	5.95507e+06
BCX75823.1	hsdM	type I restriction-modification enzyme M subunit	507	57.4	7	7	19	16	45.434	7.50467e+06	1.96	5.36157e+06	7.60916e+06
BCX75842.1	yhbS	acetyltransferase	169	18.4	1	1	2	7	3.965	287457	8.7	221454	270288
BCX75845.1	oprD	membrane protein	433	48.2	18	18	95	49	171.036	1.15962e+08	1.68	8.30092e+07	1.17348e+08
BCX75846.1	ppa	inorganic pyrophosphatase	174	19.2	7	7	48	67	83.283	8.4638e+07	9.51	5.73152e+07	9.0537e+07
BCX75849.1	fadD	long-chain-fatty-acid--CoA ligase	557	61.6	29	29	159	55	258.84	1.80745e+08	7.74	1.38303e+08	1.71106e+08
BCX75850.1	parC	DNA topoisomerase IV subunit A	739	82.8	13	13	35	23	86.102	1.37721e+07	4.69	9.65088e+06	1.42365e+07
BCX75855.1	yegH	inner membrane protein	526	58.2	2	2	3	5	6.468	699466	0.81	503778	703493
BCX75860.1	uvrA	excinuclease ABC system protein UvrA	943	104.1	16	16	29	24	87.723	6.63796e+06	22.17	4.10548e+06	7.77448e+06
BCX75864.1		putative porin	294	31.2	8	8	79	51	159.381	1.89919e+08	14.02	1.24552e+08	2.09775e+08
BCX75867.1	actP	acetate transporter	571	60.6	10	10	35	20	52.887	3.33231e+07	2.09	2.37838e+07	3.38201e+07
BCX75868.1		hypothetical protein	110	12.4	3	3	9	24	12.85	1.01831e+07	15.37	6.61373e+06	1.13575e+07
BCX75869.1	luxQ	hybrid sensor histidine kinase/response regulator	1127	126	4	4	6	5	11.926	780137	3.65	579877	760277
BCX75870.1		hypothetical protein	255	28.9	8	8	28	42	42.712	1.94893e+07	11.61	1.3003e+07	2.116e+07
BCX75879.1	oprC	TonB-dependent copper receptor	692	76.1	4	4	6	8	13.821	1.49815e+06	23.86	1.28678e+06	1.26348e+06
BCX75881.1	def_2	peptide deformylase	176	20.1	5	5	17	33	40.275	1.90177e+07	4.74	1.42454e+07	1.83912e+07
BCX75882.1		peptidoglycan-binding protein LysM	383	41.7	11	11	31	54	101.074	2.72838e+07	3	2.0188e+07	2.67105e+07
BCX75884.1	tsaC	tRNA(ANN) t(6)A37 threonylcarbamoyladenosine modification protein	189	20.9	1	1	1	6	4.155	1.19232e+06	12.85	788500	1.30603e+06
BCX75889.1		hypothetical protein	174	18.2	13	13	196	63	223.203	4.22609e+08	0.03	3.06063e+08	4.227e+08
BCX75890.1	btuE_2	glutathione peroxidase	181	20.2	9	9	46	56	76.901	1.03077e+08	0.13	7.45988e+07	1.03172e+08
BCX75895.1		guanylyltransferase	258	30.6	3	3	5	16	12.105	1.66655e+06	19.14	1.3833e+06	1.45441e+06
BCX75896.1		F0F1 ATP synthase subunit epsilon	139	14.6	7	7	44	63	128.857	6.04377e+07	3.72	4.49476e+07	5.88675e+07
BCX75897.1		F0F1 ATP synthase subunit beta	464	50.2	31	31	387	89	560.388	6.78953e+08	4.08	5.06203e+08	6.59659e+08
BCX75898.1		F0F1 ATP synthase subunit gamma	289	32.2	15	15	63	77	163.001	9.27011e+07	1.32	6.65254e+07	9.35725e+07
BCX75899.1		F0F1 ATP synthase subunit alpha	514	55.4	31	31	309	58	379.283	6.96834e+08	3.09	4.93846e+08	7.12251e+08
BCX75900.1		F0F1 ATP synthase subunit delta	178	19.3	6	6	60	54	97.852	4.97177e+07	7.19	3.4228e+07	5.23127e+07
BCX75901.1		F0F1 ATP synthase subunit B	156	17	14	14	98	79	131.879	2.56347e+08	1.48	1.83757e+08	2.59047e+08
BCX75902.1		F0F1 ATP synthase subunit C	81	8.4	2	2	6	22	8.121	1.02083e+07	1.27	7.32858e+06	1.03004e+07
BCX75903.1		F0F1 ATP synthase subunit A	291	32.4	3	3	24	13	31.902	1.16855e+07	1.44	8.5513e+06	1.15672e+07
BCX75905.1	znuA	DNA repair protein HhH-GPD	280	31.1	2	2	2	9	6.68	478294	23.12	408601	405560
BCX75906.1	zur	transcriptional repressor	165	18.1	1	1	3	13	9.044	1.18084e+06	12.84	936894	1.0781e+06
BCX75911.1	yfeX_2	porphyrinogen oxidase	306	34.7	13	13	67	58	157.334	8.10115e+07	2.57	5.76254e+07	8.24982e+07
BCX75914.1		hypothetical protein	212	24.4	7	7	20	31	28.295	1.56336e+07	5.55	1.08885e+07	1.62598e+07
BCX75915.1		hypothetical protein	794	88.2	11	11	24	20	70.153	9.5237e+06	2.64	6.77117e+06	9.70316e+06
BCX75916.1		hypothetical protein	161	18.9	4	4	15	27	31.696	1.1575e+07	6.64	8.78833e+06	1.10433e+07
BCX75917.1		type VI secretion system protein	1129	125.2	24	24	40	33	130.542	2.0251e+07	15.29	1.63515e+07	1.81678e+07
BCX75918.1	maeA	malate dehydrogenase	565	62.8	20	20	114	52	212.57	6.48275e+07	1.81	4.75632e+07	6.40049e+07
BCX75919.1		hypothetical protein	159	17.7	6	6	11	55	30.915	9.61697e+06	7.7	7.35631e+06	9.10715e+06
BCX75922.1	argS	arginyl-tRNA synthetase	596	66.4	27	27	72	58	156.738	4.7335e+07	4.59	3.31929e+07	4.88974e+07
BCX75923.1		cell division protein	199	22.3	6	6	20	57	43.416	7.26385e+06	3.31	5.38647e+06	7.0957e+06
BCX75925.1	creC	two-component system sensor histidine kinase CreC	486	56.2	1	1	3	1	1.855	1.10548e+07	9.95	8592788	10302269
BCX75928.1		hypothetical protein	120	13.5	2	2	4	27	11.776	1.19791e+06	2.83	885262	1.1742e+06
BCX75931.1	ynfM	arabinose efflux transporter	412	45.5	1	1	1	5	1.369	3.38916e+06	4.25	2.52989e+06	3288884
BCX75932.1	narL	two-component regulatory system response regulator NarL	217	23.9	9	9	25	53	66.564	3.31748e+07	0.57	2.39343e+07	3.3309e+07
BCX75935.1	ampC	beta-lactamase	373	41.4	4	4	8	16	14.532	1.85719e+06	1.03	1.33552e+06	1.8708e+06
BCX75936.1		FMNH2-dependent monooxygenase	393	44	1	1	2	4	3.727	1.05782e+06	32.59	606007	1.33755e+06
BCX75937.1	acs_3	acetyl-CoA synthetase	647	72	29	29	112	53	256.723	1.13526e+08	1.33	8.30149e+07	1.1246e+08
BCX75939.1		transporter	334	37.2	1	1	1	3	2.688	150814	10.25	117475	140250
BCX75943.1		transcriptional regulator	110	12.5	2	2	2	14	5.124	865596	2.61	638693	849775
BCX75944.1	prfB	peptide chain release factor RF-2	310	34.4	4	4	11	20	24.73	6.12755e+06	3.25	4.54185e+06	5.98834e+06
BCX75946.1	mrr	methylated adenine and cytosine restriction protein	306	35	2	2	3	8	12.749	1.61536e+06	1.42	1.15845e+06	1.63166e+06
BCX75947.1	guaA_3	glutamine aminotransferase	522	57.8	20	20	83	56	212.399	7.52456e+07	7.64	5.75346e+07	7.12851e+07
BCX75951.1		hypothetical protein	137	14.7	1	1	4	11	19.673	4.69985e+06	9.56	3642985	4392141
BCX75952.1		chromosome partitioning protein ParA	278	31.2	8	8	15	44	43.457	5.43774e+06	8.22	4.175e+06	5.13034e+06
BCX75954.1	bolA	BolA family transcriptional regulator	102	11.2	1	1	2	13	9.122	2.04826e+06	0.6	1.47746e+06	2.05693e+06
BCX75955.1		class II aldolase	250	27.9	3	3	7	10	12.508	3.25275e+06	14.22	2.13015e+06	3.59796e+06
BCX75956.1		hypothetical protein	303	32.5	6	6	9	33	28.701	2.76283e+06	12.11	2.18066e+06	2.53563e+06
BCX75957.1		sodium:solute symporter	503	53.2	6	6	23	13	49.922	8.46266e+06	6.76	5.84386e+06	8.87726e+06
BCX75958.1	speB	agmatinase	320	34.8	7	7	27	46	54.329	2.25709e+07	3.9	1.68066e+07	2.19576e+07
BCX75959.1	eutG	ethanolamine utilization protein EutG	384	41.7	2	2	3	11	9.309	715123	27.61	631280	586820
BCX75961.1	gabD_8	succinate-semialdehyde dehydrogenase I	485	52.9	5	5	13	12	30.371	4.8851e+06	33.33	4.49938e+06	3.84202e+06
BCX75962.1	yhjE_4	MFS transporter	445	48.8	1	1	1	2	2.969	455916	9.2	309430	486601
BCX75963.1		membrane fusion protein of a transport system	420	46.4	5	5	9	16	16.071	2.55096e+06	0.89	1.83621e+06	2.56716e+06
BCX75965.1		hypothetical protein	517	57.8	2	2	2	4	5.22	554474	8.65	377779	589510
BCX75966.1	cpsG_2	phosphomannomutase	456	51	12	12	26	36	54.329	4.70654e+07	21.73	2.92015e+07	5.49495e+07
BCX75967.1	galE_2	UDP-galactose-4-epimerase	339	37	15	15	89	55	160.325	7.37052e+07	0.53	5.31901e+07	7.3983e+07
BCX75968.1	pgi	glucosephosphate isomerase	543	61.5	7	7	16	17	46.574	7.40512e+06	2.39	5.45562e+06	7.28091e+06
BCX75969.1	udg	UDP-glucose 6-dehydrogenase	419	47.1	9	9	16	32	31.217	1.04795e+07	11.27	8.2224e+06	9.67485e+06
BCX75970.1	galU	glucose-1-phosphate uridylyltransferase	291	31.7	11	11	44	48	100.209	5.53429e+07	3.38	4.10603e+07	5.4034e+07
BCX75971.1		hypothetical protein	206	23.5	3	3	5	18	13.578	1.66922e+06	6.06	1.15841e+06	1.74233e+06
BCX75972.1	wbdM	glycosyl transferase wbdM	387	43.7	6	6	11	21	20.311	1.96516e+06	12.27	1.55283e+06	1.80152e+06
BCX75974.1		hypothetical protein	292	33.5	1	1	2	3	3.826	390881	2.87	288952	383028
BCX75975.1		glycosyl transferase	290	34	5	5	8	18	11.793	1.95275e+06	1.95	1.4342e+06	1.92598e+06
BCX75977.1	wbtC	aminotransferase	371	41.7	16	16	55	60	143.882	7.5544e+07	2.49	5.56932e+07	7.42272e+07
BCX75978.1		hypothetical protein	287	32.4	9	9	24	39	55.847	1.50415e+07	8.39	1.15628e+07	1.41737e+07
BCX75979.1	rffH	glucose-1-phosphate thymidylyltransferase	290	32.1	11	11	47	40	66.732	4.42597e+07	0.05	3.20723e+07	4.42439e+07
BCX75980.1	rfbB_2	dTDP-glucose 4,6-dehydratase	352	40.2	16	16	31	61	98.853	3.36252e+07	1.85	2.40405e+07	3.40684e+07
BCX75981.1	wza	membrane protein	367	40.5	9	9	21	41	51.913	1.2615e+07	2.19	8.99769e+06	12811848
BCX75982.1	wzb	colanic acid production protein-tyrosine-phosphatase	142	16	2	2	3	23	8.781	1.20279e+06	28.85	708443	1.47923e+06
BCX75983.1	wzc	colanic acid production tyrosine-protein kinase	731	82.2	22	22	62	39	142.073	2.77946e+07	5.37	1.93831e+07	2.88711e+07
BCX75984.1	fkpA	FKBP-type peptidyl-prolyl cis-trans isomerase	236	25.6	10	10	45	62	68.095	3.12861e+07	19.72	1.96951e+07	3.60008e+07
BCX75985.1	fklB	FKBP-type peptidyl-prolyl cis-trans isomerase	229	24.8	9	9	20	50	50.244	1.0779e+07	4.02	8.03325e+06	1.04768e+07
BCX75988.1	nadC	quinolinate phosphoribosyltransferase	281	30.5	7	7	20	31	48.69	7.86373e+06	9.03	6.07261e+06	7.37644e+06
BCX75994.1	rph	ribonuclease PH	238	26.4	5	5	11	24	23.954	1.08266e+07	3.98	7.62458e+06	1.1136e+07
BCX75999.1	fabR_2	transcriptional repressor	214	24.6	1	1	1	5	1.86	550438	5.14	413481	530795
BCX76003.1	dsbA	periplasmic protein disulfide isomerase I	205	23	11	11	46	59	77.921	6.86623e+07	4.62	5.13891e+07	6.64556e+07
BCX76004.1	ubiG	3-demethylubiquinone-9 3-methyltransferase	237	26.7	7	7	18	43	59.523	1.55347e+07	5.92	1.07918e+07	1.61987e+07
BCX76005.1		phosphoglycolate phosphatase	223	25.1	3	3	9	18	17.235	3.66896e+06	0.95	2.63985e+06	3.69378e+06
BCX76006.1	yciK	EmrKY-TolC system oxoacyl-(acyl carrier protein) reductase	248	27.1	11	11	68	64	152.447	4.52492e+07	1.83	3.32056e+07	44665850
BCX76012.1	argA	N-acetylglutamate synthase	451	50.7	4	4	6	15	18.533	1.65051e+06	11.58	1.29787e+06	1.52046e+06
BCX76015.1	ssuD_2	alkanesulfonate monooxygenase	389	43	1	1	1	7	1.236	1.1823e+06	25.04	1.02426e+06	988573
BCX76018.1	rutR	TetR family transcriptional regulator	204	23.3	4	4	13	34	30.352	1.97146e+07	3.19	1.46068e+07	1.92747e+07
BCX76020.1		flavin reductase	180	20.2	4	4	14	23	29.034	1.03293e+07	12.73	6.83647e+06	1.13052e+07
BCX76021.1		hypothetical protein	88	8.9	1	1	2	15	7.196	880441	10.93	689104	814857
BCX76022.1	motB	membrane protein	258	28.1	6	6	13	34	31.574	7.23448e+06	21.23	4.50485e+06	8.41588e+06
BCX76023.1		type VI secretion-associated protein	319	36.7	4	4	11	17	15.418	8.13198e+06	0.81	5.85686e+06	8.17888e+06
BCX76024.1	impL	type VI secretion system protein ImpL	1289	144.2	23	23	56	24	129.06	2.64641e+07	2.61	1.95278e+07	2.59792e+07
BCX76025.1		hypothetical protein	461	53.6	5	5	10	22	32.889	3.25453e+06	7.01	2.24334e+06	3.42017e+06
BCX76026.1		type VI secretion protein	330	37.8	2	2	4	6	9.124	1.74043e+06	1.24	1271794	1.7253e+06
BCX76027.1		type VI secretion protein	602	70.3	7	7	12	14	37.238	7.20873e+06	8.84	5.55912e+06	6.77138e+06
BCX76028.1		type VI secretion protein	157	17.8	2	2	4	17	8.276	923301	18.58	763303	809012
BCX76029.1		hypothetical protein	167	18.8	12	12	51	72	99.723	1.55873e+08	4.45	1.16518e+08	151048168
BCX76030.1		type VI secretion protein	493	55.4	20	20	87	52	145.099	1.2061e+08	1.84	8.62402e+07	1.22186e+08
BCX76031.1		type VI secretion protein	169	19.3	14	14	141	78	187.322	1.24033e+08	14.78	9.97858e+07	1.11678e+08
BCX76032.1		hypothetical protein	180	19.7	7	7	39	43	47.041	4.86472e+07	4.38	3.41648e+07	5.01767e+07
BCX76033.1		ATP-dependent Clp proteinase	892	99.5	36	36	133	57	351.426	1.12629e+08	1.57	8.24971e+07	1.11385e+08
BCX76034.1		type VI secretion protein	369	42.8	6	6	16	27	42.141	8.29164e+06	7.13	6.31705e+06	7.88375e+06
BCX76035.1		type VI secretion protein	454	52.5	11	11	26	38	91.703	2.24639e+07	0.84	1.61757e+07	2.25981e+07
BCX76036.1		hypothetical protein	267	30.4	6	6	11	24	26.646	6.26559e+06	11.39	4.18661e+06	6.79244e+06
BCX76037.1		hypothetical protein	192	21.2	3	3	4	17	12.287	1.79757e+06	14.64	1.17363e+06	1.99436e+06
BCX76039.1	ripk4	hypothetical protein	103	11.5	2	2	8	26	11.459	2.13392e+06	4.9	1.60028e+06	2.06124e+06
BCX76042.1	tauD	taurine dioxygenase	287	32.5	1	1	2	5	1.801	623720	7.65	428007	658405
BCX76048.1	grpE	protein GrpE	190	21	8	8	38	57	62.358	7.72384e+07	5.86	5.83168e+07	7.41034e+07
BCX76049.1	dnaK	chaperone Hsp70	647	69.5	57	57	474	76	732.698	8.69348e+08	4.75	6.08938e+08	8.99041e+08
BCX76051.1		hypothetical protein	98	11.7	1	1	2	6	2.29	552296	4.94	414304	533324
BCX76055.1		hypothetical protein	125	14.7	3	3	10	42	19.553	8.29531e+06	7.78	6.34902e+06	7.85098e+06
BCX76057.1	purK	N5-carboxyaminoimidazole ribonucleotide synthase	373	40.6	7	7	16	27	37.494	7.92297e+06	6.52	6.0102e+06	7.56577e+06
BCX76058.1	purE	N5-carboxyaminoimidazole ribonucleotide mutase	170	17.3	3	3	7	21	18.989	7.93581e+06	5.35	5.97014e+06	7.64123e+06
BCX76061.1	mpl	UDP-N-acetylmuramate:L-alanyl-gamma-D-glutamyl-meso-diaminopimelate ligase	455	49.4	8	8	25	42	90.358	1.32728e+07	3.15	9.83136e+06	1.298e+07
BCX76063.1		hypothetical protein	94	10.9	2	2	7	24	17.199	4.20014e+06	5.81	3.17013e+06	4.03102e+06
BCX76064.1		hypothetical protein	95	10.8	4	4	13	27	32.608	2.58604e+07	6.32	1.9589e+07	2.47299e+07
BCX76066.1		isochorismatase	179	20	1	1	1	7	3.484	255374	0.12	185143	255159
BCX76069.1		hypothetical protein	126	13.6	1	1	1	16	2.035	725750	7.4	498900	764761
BCX76071.1		hypothetical protein	157	18.2	1	1	2	4	2.932	549842	5.8	414993	527718
BCX76072.1	guaD	guanine deaminase	438	49.4	6	6	11	16	24.727	7.07681e+06	10.42	4.76138e+06	7.61918e+06
BCX76073.1	hpt	hypoxanthine phosphoribosyltransferase	175	19.6	7	7	14	44	38.056	1.36573e+07	3.82	1.01641e+07	1.3293e+07
BCX76079.1		DNA-binding protein	120	13.2	6	6	17	53	40.815	1.38192e+07	24.81	1.19516e+07	1.15746e+07
BCX76080.1	mnmE	tRNA U34 5-methylaminomethyl-2-thiouridine modification GTPase	454	49	5	5	7	13	19.437	2.09707e+06	34.94	1.18038e+06	2.6988e+06
BCX76081.1	yidC	membrane protein insertase	578	64.7	16	16	36	35	88.269	2.68511e+07	0.88	1.95713e+07	2.66852e+07
BCX76084.1	rpmH	50S ribosomal subunit protein L34	44	5.2	2	2	5	20	9.062	2.96431e+07	9.16	2.01239e+07	31630246
BCX76086.1	trxB_3	thioredoxin reductase	316	33.6	4	5	10	25	27.282	1.88943e+06	14.77	1.51996e+06	1.70136e+06
BCX76087.1		monooxygenase	363	40.3	3	3	5	15	10.748	1.36147e+06	19.17	1.13031e+06	1.18792e+06
BCX76088.1		universal stress protein A	283	31.1	1	1	1	5	3.87	289619	28.67	257683	235794
BCX76091.1		transcriptional regulator	100	11.2	1	1	1	9	4.951	647364	12.75	513316	591396
BCX76094.1		hypothetical protein	426	46.3	4	4	8	9	19.422	3.8193e+06	26.14	3.33539e+06	3168008
BCX76141.1		hypothetical protein	154	16.4	1	1	1	7	4.884	502618	12.41	397560	460298
BCX76145.1		metal-dependent hydrolase	289	33.1	5	5	11	25	24.777	4.12422e+06	1.66	3022836	4.076e+06
BCX76159.1		hypothetical protein	100	10.7	7	7	210	87	177.531	5.09616e+08	4.73	3.81727e+08	4.92833e+08
BCX76160.1	frmB_2	S-formylglutathione hydrolase	276	31.3	5	5	12	37	29.265	4.15038e+06	12.29	3.28009e+06	3.80414e+06
BCX76161.1	frmA_2	S-(hydroxymethyl)glutathione dehydrogenase	370	39.3	11	13	42	45	104.704	4.84607e+07	8.78	3.73543e+07	4.55412e+07
BCX76162.1	frmR	regulator protein that represses frmRAB operon	91	10.3	1	1	1	14	3.287	218058	24.05	133029	258919
BCX76169.1	brxL_2	protease Lon-related BREX system protein BrxL	679	75.6	4	4	6	8	14.678	2.41655e+06	79.35	928223	4.55728e+06
BCX76170.1	pglZ_2	BREX-1 system phosphatase PglZ type A	874	99.5	3	7	10	13	19.498	2.88962e+06	0.35	2.09838e+06	2.88245e+06
BCX76171.1	pglX_2	BREX-1 system adenine-specific DNA-methyltransferase PglX	1161	132.9	11	16	30	18	64.01	1.1441e+07	1.06	8.226e+06	1.15268e+07
BCX76172.1	brxC_2	BREX system P-loop protein BrxC	1225	139.5	2	30	74	31	176.348	529517	19.85	441795	459731
BCX76173.1	brxB_2	DUF1788 domain-containing protein	191	21.8	1	1	2	6	3.253	370176	15.79	299969	330907
BCX76174.1	brxA_2	DUF1819 domain-containing protein	203	24	1	1	2	4	2.508	243754	3.22	172598	249363
BCX76187.1		hypothetical protein	303	34.5	12	12	28	49	58.237	1.86512e+07	5.18	1.30243e+07	1.93474e+07
BCX76188.1	parA_2	sporulation initiation inhibitor Soj	257	28.1	9	9	24	52	66.698	1.79293e+07	2.89	1.3256e+07	1.75664e+07
BCX76189.1		hypothetical protein	390	45.6	3	3	5	9	12.457	1.15207e+06	17.81	735275	1.30761e+06
BCX76192.1		hypothetical protein	321	36.5	2	2	3	8	3.62	767190	8.98	521499	817557
BCX76193.1		hypothetical protein	171	19	1	1	2	11	6.359	482757	1.85	345145	489127
BCX76194.1		hypothetical protein	313	34.5	10	10	30	46	85.706	1.64815e+07	10.28	1.28406e+07	1.53242e+07
BCX76195.1		hypothetical protein	242	27.1	3	3	4	19	5.808	793520	14.26	636004	717169
BCX76197.1		hypothetical protein	81	8.7	2	2	3	44	7.641	761463	31.49	691758	607169
BCX76199.1	arsC_2	arsenate reductase	142	16.1	2	2	2	10	3.62	428337	2.71	304394	436618
BCX76200.1	arsR_3	transcriptional regulator	107	12.4	1	1	1	7	1.651	2.21129e+06	35.62	1.23826e+06	2860531
BCX76201.1	arsC_3	low molecular weight phosphatase	157	17.3	4	4	10	48	26.938	4.69808e+06	16.91	3.83754e+06	4.16633e+06
