# Supplementary material for: A new target of multiple lysine methylation in bacteria
Source: J Bacteriol. 2024 Dec 11;207(1):e00325-24. doi: 10.1128/jb.00325-24 (PMC11784438; doi:10.1128/jb.00325-24)
Supplement: Table S4 — Lysine residues in AtaA. [file jb.00325-24-s0005.xlsx]

## Sheet: wild type 1
Position of residues in AtaA	Total abundance	Abundance of monomethylated residue	Abundance of dimethylated residue	Abundance of trimethylated residue	Abundance of unmethylated residue	Ratio of monomethylated residue (%)	Ratio of dimethylated residue (%)	Ratio of trimethylated residue (%)	Ratio of unmethylated residue (%)
3	0	0	0	0	0	0	0	0	0
6	0	0	0	0	0	0	0	0	0
24	0	0	0	0	0	0	0	0	0
26	0	0	0	0	0	0	0	0	0
28	0	0	0	0	0	0	0	0	0
33	0	0	0	0	0	0	0	0	0
35	0	0	0	0	0	0	0	0	0
37	0	0	0	0	0	0	0	0	0
135	0	0	0	0	0	0	0	0	0
193	8.85331e+06	1.66477e+06	0	0	7.18853e+06	18.8039	0	0	81.1961
241	409341	0	0	0	409341	0	0	0	100
250	5.89314e+06	3796433	0	0	2.09671e+06	64.4212	0	0	35.5788
317	1.95062e+07	7.04666e+06	0	0	1.24596e+07	36.1252	0	0	63.8748
356	1.90248e+07	1.40091e+07	0	0	5015766	73.6357	0	0	26.3643
364	1.67844e+07	1.49989e+06	0	0	15284514	8.9362	0	0	91.0638
418	1.02722e+06	0	0	0	1.02722e+06	0	0	0	100
424	75496.2	75496.2	0	0	0	100	0	0	0
443	1.69949e+07	9.40173e+06	0	0	7.59321e+06	55.3208	0	0	44.6792
476	0	0	0	0	0	0	0	0	0
485	1.76045e+06	0	0	0	1.76045e+06	0	0	0	100
493	8.11225e+06	6.2352e+06	0	0	1.87705e+06	76.8615	0	0	23.1385
498	6.2352e+06	1.18905e+06	0	0	5.04615e+06	19.07	0	0	80.93
503	1.41039e+06	221343	0	0	1.18905e+06	15.6937	0	0	84.3063
512	3.40035e+06	840831	0	0	2.55952e+06	24.7278	0	0	75.2722
514	226444	0	0	0	226444	0	0	0	100
524	226444	0	0	0	226444	0	0	0	100
525	5.2544e+06	2.47525e+06	0	0	2.77915e+06	47.1081	0	0	52.8919
550	6.45832e+06	1.15936e+06	0	0	5.29896e+06	17.9514	0	0	82.0486
564	2.23069e+07	3.20614e+06	0	0	1.91008e+07	14.3729	0	0	85.6271
598	8.89159e+06	5.28561e+06	0	0	3.60598e+06	59.4451	0	0	40.5549
615	9.82949e+06	0	0	0	9.82949e+06	0	0	0	100
616	2.31711e+07	2.09273e+07	683604	0	1.56025e+06	90.3162	2.95024	0	6.73358
633	2.83845e+07	683604	0	0	2.77009e+07	2.40837	0	0	97.5916
642	0	0	0	0	0	0	0	0	0
643	358794	358794	0	0	0	100	0	0	0
660	2.24076e+07	1.43813e+07	0	0	8.02635e+06	64.1803	0	0	35.8197
665	1.71248e+06	0	0	0	1.71248e+06	0	0	0	100
703	0	0	0	0	0	0	0	0	0
719	3.21807e+06	2.37512e+06	0	0	842951	73.8057	0	0	26.1943
725	2.45062e+06	75496.2	0	0	2.37512e+06	3.0807	0	0	96.9193
744	1.69949e+07	9.40173e+06	0	0	7.59321e+06	55.3208	0	0	44.6792
777	0	0	0	0	0	0	0	0	0
786	1.76045e+06	0	0	0	1.76045e+06	0	0	0	100
794	8.11225e+06	6.2352e+06	0	0	1.87705e+06	76.8615	0	0	23.1385
799	6.2352e+06	1.18905e+06	0	0	5.04615e+06	19.07	0	0	80.93
804	1.41039e+06	221343	0	0	1.18905e+06	15.6937	0	0	84.3063
813	3.40035e+06	840831	0	0	2.55952e+06	24.7278	0	0	75.2722
815	226444	0	0	0	226444	0	0	0	100
825	226444	0	0	0	226444	0	0	0	100
826	5.2544e+06	2.47525e+06	0	0	2.77915e+06	47.1081	0	0	52.8919
851	6.45832e+06	1.15936e+06	0	0	5.29896e+06	17.9514	0	0	82.0486
865	2.23069e+07	3.20614e+06	0	0	1.91008e+07	14.3729	0	0	85.6271
899	8.89159e+06	5.28561e+06	0	0	3.60598e+06	59.4451	0	0	40.5549
916	9.82949e+06	0	0	0	9.82949e+06	0	0	0	100
917	2.31711e+07	2.09273e+07	683604	0	1.56025e+06	90.3162	2.95024	0	6.73358
934	2.83845e+07	683604	0	0	2.77009e+07	2.40837	0	0	97.5916
943	0	0	0	0	0	0	0	0	0
944	358794	358794	0	0	0	100	0	0	0
961	2.24076e+07	1.43813e+07	0	0	8.02635e+06	64.1803	0	0	35.8197
966	1.71248e+06	0	0	0	1.71248e+06	0	0	0	100
1004	0	0	0	0	0	0	0	0	0
1020	8.18513e+06	0	0	0	8.18513e+06	0	0	0	100
1026	1.94748e+06	75496.2	0	0	1.87198e+06	3.87661	0	0	96.1234
1045	1.69949e+07	9.40173e+06	0	0	7.59321e+06	55.3208	0	0	44.6792
1078	0	0	0	0	0	0	0	0	0
1087	1.76045e+06	0	0	0	1.76045e+06	0	0	0	100
1095	8.11225e+06	6.2352e+06	0	0	1.87705e+06	76.8615	0	0	23.1385
1100	6.2352e+06	1.18905e+06	0	0	5.04615e+06	19.07	0	0	80.93
1105	1.41039e+06	221343	0	0	1.18905e+06	15.6937	0	0	84.3063
1114	3.40035e+06	840831	0	0	2.55952e+06	24.7278	0	0	75.2722
1116	226444	0	0	0	226444	0	0	0	100
1126	226444	0	0	0	226444	0	0	0	100
1127	5.2544e+06	2.47525e+06	0	0	2.77915e+06	47.1081	0	0	52.8919
1152	6.45832e+06	1.15936e+06	0	0	5.29896e+06	17.9514	0	0	82.0486
1166	2.23069e+07	3.20614e+06	0	0	1.91008e+07	14.3729	0	0	85.6271
1200	8.89159e+06	5.28561e+06	0	0	3.60598e+06	59.4451	0	0	40.5549
1217	9.82949e+06	0	0	0	9.82949e+06	0	0	0	100
1218	2.31711e+07	2.09273e+07	683604	0	1.56025e+06	90.3162	2.95024	0	6.73358
1235	2.83845e+07	683604	0	0	2.77009e+07	2.40837	0	0	97.5916
1244	0	0	0	0	0	0	0	0	0
1245	0	0	0	0	0	0	0	0	0
1262	5.90254e+06	3309515	0	0	2.59302e+06	56.0694	0	0	43.9306
1274	2.05193e+07	1.78243e+06	0	0	1.87369e+07	8.68662	0	0	91.3134
1299	263686	124877	0	0	138809	47.3581	0	0	52.6419
1305	1.45405e+06	1.33807e+06	0	0	115983	92.0234	0	0	7.97658
1323	2.06756e+07	251245	0	0	2.04243e+07	1.21518	0	0	98.7848
1349	2.00726e+07	3.62452e+06	0	0	1.64481e+07	18.057	0	0	81.943
1353	1.342e+07	0	0	0	1.342e+07	0	0	0	100
1356	5.21079e+06	3.98081e+06	0	0	1.22999e+06	76.3954	0	0	23.6046
1384	1.21729e+07	0	0	0	1.21729e+07	0	0	0	100
1403	1.64352e+07	920227	0	0	1.5515e+07	5.59913	0	0	94.4009
1410	1.06739e+07	3.74738e+06	0	0	6.92654e+06	35.1078	0	0	64.8922
1431	2.0128e+07	5.21605e+06	0	0	1.4912e+07	25.9144	0	0	74.0856
1442	2.1726e+07	2.81767e+06	0	0	1.89083e+07	12.9691	0	0	87.0309
1445	1.48991e+06	1.48991e+06	0	0	0	100	0	0	0
1463	3.63211e+07	9.45182e+06	0	0	2.68693e+07	26.023	0	0	73.977
1475	2.05193e+07	1.78243e+06	0	0	1.87369e+07	8.68662	0	0	91.3134
1500	263686	124877	0	0	138809	47.3581	0	0	52.6419
1506	1.45405e+06	1.33807e+06	0	0	115983	92.0234	0	0	7.97658
1524	2.06756e+07	251245	0	0	2.04243e+07	1.21518	0	0	98.7848
1550	2.00726e+07	3.62452e+06	0	0	1.64481e+07	18.057	0	0	81.943
1554	1.342e+07	0	0	0	1.342e+07	0	0	0	100
1557	0	0	0	0	0	0	0	0	0
1596	0	0	0	0	0	0	0	0	0
1612	2.70064e+06	2.27157e+06	0	0	429063	84.1125	0	0	15.8875
1630	1.41634e+07	0	0	0	1.41634e+07	0	0	0	100
1639	0	0	0	0	0	0	0	0	0
1640	3.50969e+06	1.10276e+06	0	0	2.40693e+06	31.4205	0	0	68.5795
1657	3.62052e+07	2.09372e+07	0	0	1.5268e+07	57.8292	0	0	42.1708
1669	2.05193e+07	1.78243e+06	0	0	1.87369e+07	8.68662	0	0	91.3134
1694	263686	124877	0	0	138809	47.3581	0	0	52.6419
1700	0	0	0	0	0	0	0	0	0
1718	1.92215e+07	251245	0	0	1.89703e+07	1.3071	0	0	98.6929
1744	2.00726e+07	3.62452e+06	0	0	1.64481e+07	18.057	0	0	81.943
1748	1.342e+07	0	0	0	1.342e+07	0	0	0	100
1751	4.77401e+06	3.95337e+06	0	0	820636	82.8103	0	0	17.1897
1779	1.18026e+07	0	0	0	1.18026e+07	0	0	0	100
1798	1.64352e+07	920227	0	0	1.5515e+07	5.59913	0	0	94.4009
1805	1.06739e+07	3.74738e+06	0	0	6.92654e+06	35.1078	0	0	64.8922
1826	2.0128e+07	5.21605e+06	0	0	1.4912e+07	25.9144	0	0	74.0856
1837	2.1726e+07	2.81767e+06	0	0	1.89083e+07	12.9691	0	0	87.0309
1840	1.48991e+06	1.48991e+06	0	0	0	100	0	0	0
1858	3.63211e+07	9.45182e+06	0	0	2.68693e+07	26.023	0	0	73.977
1870	1.83271e+07	0	0	0	1.83271e+07	0	0	0	100
1895	138809	0	0	0	138809	0	0	0	100
1901	1.45405e+06	1.33807e+06	0	0	115983	92.0234	0	0	7.97658
1919	2.06756e+07	251245	0	0	2.04243e+07	1.21518	0	0	98.7848
1945	2.00726e+07	3.62452e+06	0	0	1.64481e+07	18.057	0	0	81.943
1949	1.342e+07	0	0	0	1.342e+07	0	0	0	100
1952	5.21079e+06	3.98081e+06	0	0	1.22999e+06	76.3954	0	0	23.6046
1980	1.21729e+07	0	0	0	1.21729e+07	0	0	0	100
1999	1.64352e+07	920227	0	0	1.5515e+07	5.59913	0	0	94.4009
2006	1.06739e+07	3.74738e+06	0	0	6.92654e+06	35.1078	0	0	64.8922
2027	2.0128e+07	5.21605e+06	0	0	1.4912e+07	25.9144	0	0	74.0856
2038	2.1726e+07	2.81767e+06	0	0	1.89083e+07	12.9691	0	0	87.0309
2041	1.48991e+06	1.48991e+06	0	0	0	100	0	0	0
2059	3.63211e+07	9.45182e+06	0	0	2.68693e+07	26.023	0	0	73.977
2071	2.05193e+07	1.78243e+06	0	0	1.87369e+07	8.68662	0	0	91.3134
2096	263686	124877	0	0	138809	47.3581	0	0	52.6419
2102	1.45405e+06	1.33807e+06	0	0	115983	92.0234	0	0	7.97658
2120	2.06756e+07	251245	0	0	2.04243e+07	1.21518	0	0	98.7848
2146	2.00726e+07	3.62452e+06	0	0	1.64481e+07	18.057	0	0	81.943
2150	1.342e+07	0	0	0	1.342e+07	0	0	0	100
2153	5.21079e+06	3.98081e+06	0	0	1.22999e+06	76.3954	0	0	23.6046
2181	1.21729e+07	0	0	0	1.21729e+07	0	0	0	100
2200	1.64352e+07	920227	0	0	1.5515e+07	5.59913	0	0	94.4009
2207	1.06739e+07	3.74738e+06	0	0	6.92654e+06	35.1078	0	0	64.8922
2228	2.0128e+07	5.21605e+06	0	0	1.4912e+07	25.9144	0	0	74.0856
2239	2.1726e+07	2.81767e+06	0	0	1.89083e+07	12.9691	0	0	87.0309
2242	1.48991e+06	1.48991e+06	0	0	0	100	0	0	0
2260	3.63211e+07	9.45182e+06	0	0	2.68693e+07	26.023	0	0	73.977
2272	2.05193e+07	1.78243e+06	0	0	1.87369e+07	8.68662	0	0	91.3134
2297	263686	124877	0	0	138809	47.3581	0	0	52.6419
2303	1.45405e+06	1.33807e+06	0	0	115983	92.0234	0	0	7.97658
2321	2.06756e+07	251245	0	0	2.04243e+07	1.21518	0	0	98.7848
2347	2.00726e+07	3.62452e+06	0	0	1.64481e+07	18.057	0	0	81.943
2351	1.342e+07	0	0	0	1.342e+07	0	0	0	100
2354	334595	334595	0	0	0	100	0	0	0
2379	1.11256e+06	0	0	0	1.11256e+06	0	0	0	100
2404	3.53976e+06	1.2067e+06	0	0	2.33306e+06	34.09	0	0	65.91
2441	6.97753e+06	1.62765e+06	0	0	5.34987e+06	23.327	0	0	76.673
2446	3.77564e+06	1.62765e+06	0	0	2.14799e+06	43.1093	0	0	56.8907
2448	0	0	0	0	0	0	0	0	0
2477	1.29085e+06	0	0	0	1.29085e+06	0	0	0	100
2483	1.05428e+06	0	0	0	1.05428e+06	0	0	0	100
2493	2.13508e+07	1.13501e+07	0	0	10000650	53.1603	0	0	46.8397
2499	1.13501e+07	0	0	0	1.13501e+07	0	0	0	100
2522	4368167	0	0	0	4368167	0	0	0	100
2533	0	0	0	0	0	0	0	0	0
2537	0	0	0	0	0	0	0	0	0
2540	0	0	0	0	0	0	0	0	0
2579	0	0	0	0	0	0	0	0	0
2595	2.70064e+06	2.27157e+06	0	0	429063	84.1125	0	0	15.8875
2613	1.41634e+07	0	0	0	1.41634e+07	0	0	0	100
2622	0	0	0	0	0	0	0	0	0
2623	3.50969e+06	1.10276e+06	0	0	2.40693e+06	31.4205	0	0	68.5795
2640	3.62052e+07	2.09372e+07	0	0	1.5268e+07	57.8292	0	0	42.1708
2652	2.05193e+07	1.78243e+06	0	0	1.87369e+07	8.68662	0	0	91.3134
2677	263686	124877	0	0	138809	47.3581	0	0	52.6419
2683	0	0	0	0	0	0	0	0	0
2701	1.92215e+07	251245	0	0	1.89703e+07	1.3071	0	0	98.6929
2727	1.624e+07	0	0	0	1.624e+07	0	0	0	100
2731	9758625	0	0	0	9758625	0	0	0	100
2734	956037	956037	0	0	0	100	0	0	0
2759	1.03105e+06	1.03105e+06	0	0	0	100	0	0	0
2784	4.93431e+06	3.90326e+06	0	0	1.03105e+06	79.1045	0	0	20.8955
2821	2.49751e+07	1.05151e+07	0	0	1.44599e+07	42.1026	0	0	57.8974
2826	1.58171e+07	1.05151e+07	0	0	5301980	66.4795	0	0	33.5205
2828	0	0	0	0	0	0	0	0	0
2857	1.18311e+06	0	0	0	1.18311e+06	0	0	0	100
2863	2.57111e+06	342636	0	0	2.22847e+06	13.3264	0	0	86.6736
2873	2.10779e+07	5.01223e+06	0	0	1.60657e+07	23.7795	0	0	76.2205
2884	1.66894e+07	1.80221e+06	0	0	1.48872e+07	10.7985	0	0	89.2015
2894	1.13466e+07	3160545	0	0	8.18608e+06	27.8545	0	0	72.1455
2904	0	0	0	0	0	0	0	0	0
2921	0	0	0	0	0	0	0	0	0
2932	7.83334e+06	0	0	0	7.83334e+06	0	0	0	100
2936	7.83334e+06	1.12364e+06	0	0	6.70971e+06	14.3443	0	0	85.6557
2947	1.33778e+07	4.0587e+06	0	0	9.31908e+06	30.3391	0	0	69.6609
2964	2.10416e+07	3.94964e+06	0	0	17091967	18.7706	0	0	81.2294
2971	655488	0	0	0	655488	0	0	0	100
2981	2.2033e+06	0	0	0	2.2033e+06	0	0	0	100
3021	0	0	0	0	0	0	0	0	0
3025	0	0	0	0	0	0	0	0	0
3049	0	0	0	0	0	0	0	0	0
3092	0	0	0	0	0	0	0	0	0
3125	0	0	0	0	0	0	0	0	0
3130	0	0	0	0	0	0	0	0	0
3170	1.06091e+06	292403	0	0	768505	27.5616	0	0	72.4384
3192	1.58769e+06	0	0	0	1.58769e+06	0	0	0	100
3233	256732	256732	0	0	0	100	0	0	0
3246	0	0	0	0	0	0	0	0	0
3248	0	0	0	0	0	0	0	0	0
3262	0	0	0	0	0	0	0	0	0
3270	0	0	0	0	0	0	0	0	0
3313	0	0	0	0	0	0	0	0	0
3330	0	0	0	0	0	0	0	0	0
3353	411536	0	0	0	411536	0	0	0	100
3359	0	0	0	0	0	0	0	0	0
3361	0	0	0	0	0	0	0	0	0
3377	0	0	0	0	0	0	0	0	0
3386	0	0	0	0	0	0	0	0	0
3412	0	0	0	0	0	0	0	0	0
3428	0	0	0	0	0	0	0	0	0
3436	0	0	0	0	0	0	0	0	0
3458	0	0	0	0	0	0	0	0	0
3467	0	0	0	0	0	0	0	0	0
3510	0	0	0	0	0	0	0	0	0
3531	0	0	0	0	0	0	0	0	0
3538	0	0	0	0	0	0	0	0	0
3555	0	0	0	0	0	0	0	0	0
3556	0	0	0	0	0	0	0	0	0
3576	0	0	0	0	0	0	0	0	0
3598	0	0	0	0	0	0	0	0	0

## Sheet: wild type 2
Position of residues in AtaA	Total abundance	Abundance of monomethylated residue	Abundance of dimethylated residue	Abundance of trimethylated residue	Abundance of unmethylated residue	Ratio of monomethylated residue (%)	Ratio of dimethylated residue (%)	Ratio of trimethylated residue (%)	Ratio of unmethylated residue (%)
3	0	0	0	0	0	0	0	0	0
6	0	0	0	0	0	0	0	0	0
24	0	0	0	0	0	0	0	0	0
26	0	0	0	0	0	0	0	0	0
28	0	0	0	0	0	0	0	0	0
33	0	0	0	0	0	0	0	0	0
35	0	0	0	0	0	0	0	0	0
37	0	0	0	0	0	0	0	0	0
135	0	0	0	0	0	0	0	0	0
193	1.17933e+07	1.93164e+06	0	0	9.86168e+06	16.3791	0	0	83.6209
241	851246	0	0	0	851246	0	0	0	100
250	13681864	8.3424e+06	0	0	5.33946e+06	60.9742	0	0	39.0258
317	1.94932e+07	4.34527e+06	0	0	1.5148e+07	22.2912	0	0	77.7088
356	2.49378e+07	1.5904e+07	0	0	9.0338e+06	63.7747	0	0	36.2253
364	2.11135e+07	3.29027e+06	0	0	1.78232e+07	15.5837	0	0	84.4163
418	1.35484e+06	0	0	0	1.35484e+06	0	0	0	100
424	94696.3	94696.3	0	0	-1.45519e-11	100	0	0	0
443	2.11776e+07	1.02753e+07	0	0	1.09023e+07	48.5197	0	0	51.4803
476	0	0	0	0	0	0	0	0	0
485	3.47729e+06	0	0	0	3.47729e+06	0	0	0	100
493	1.32756e+07	1.05249e+07	0	0	2.75067e+06	79.2802	0	0	20.7198
498	1.02718e+07	0	0	0	1.02718e+07	0	0	0	100
503	215281	215281	0	0	0	100	0	0	0
512	7.39068e+06	1.55578e+06	0	0	5.8349e+06	21.0505	0	0	78.9495
514	900094	0	0	0	900094	0	0	0	100
524	501400	0	0	0	501400	0	0	0	100
525	5.31779e+06	2175295	0	0	3.1425e+06	40.906	0	0	59.094
550	7.72638e+06	1.21558e+06	0	0	6.5108e+06	15.7329	0	0	84.2671
564	2.39636e+07	3.37557e+06	0	0	2.0588e+07	14.0862	0	0	85.9138
598	9.31407e+06	5.00562e+06	0	0	4.30846e+06	53.7425	0	0	46.2575
615	1.45249e+07	0	0	0	1.45249e+07	0	0	0	100
616	2.55085e+07	2.12957e+07	644134	0	3.56865e+06	83.4848	2.52517	0	13.9901
633	2.86469e+07	644134	0	0	2.80028e+07	2.24853	0	0	97.7515
642	69570.1	0	0	0	69570.1	0	0	0	100
643	2.67446e+06	429465	0	0	2.24499e+06	16.058	0	0	83.942
660	2.86418e+07	1.72556e+07	0	0	1.13862e+07	60.2462	0	0	39.7538
665	2.09549e+06	0	0	0	2.09549e+06	0	0	0	100
703	0	0	0	0	0	0	0	0	0
719	6.19611e+06	0	0	0	6.19611e+06	0	0	0	100
725	94696.3	94696.3	0	0	-1.45519e-11	100	0	0	-1.53669e-14
744	2.11776e+07	1.02753e+07	0	0	1.09023e+07	48.5197	0	0	51.4803
777	0	0	0	0	0	0	0	0	0
786	3.47729e+06	0	0	0	3.47729e+06	0	0	0	100
794	1.32756e+07	1.05249e+07	0	0	2.75067e+06	79.2802	0	0	20.7198
799	1.02718e+07	0	0	0	1.02718e+07	0	0	0	100
804	215281	215281	0	0	0	100	0	0	0
813	7.39068e+06	1.55578e+06	0	0	5.8349e+06	21.0505	0	0	78.9495
815	900094	0	0	0	900094	0	0	0	100
825	501400	0	0	0	501400	0	0	0	100
826	5.31779e+06	2175295	0	0	3.1425e+06	40.906	0	0	59.094
851	7.72638e+06	1.21558e+06	0	0	6.5108e+06	15.7329	0	0	84.2671
865	2.39636e+07	3.37557e+06	0	0	2.0588e+07	14.0862	0	0	85.9138
899	9.31407e+06	5.00562e+06	0	0	4.30846e+06	53.7425	0	0	46.2575
916	1.45249e+07	0	0	0	1.45249e+07	0	0	0	100
917	2.55085e+07	2.12957e+07	644134	0	3.56865e+06	83.4848	2.52517	0	13.9901
934	2.86469e+07	644134	0	0	2.80028e+07	2.24853	0	0	97.7515
943	69570.1	0	0	0	69570.1	0	0	0	100
944	2.67446e+06	429465	0	0	2.24499e+06	16.058	0	0	83.942
961	2.86418e+07	1.72556e+07	0	0	1.13862e+07	60.2462	0	0	39.7538
966	2.09549e+06	0	0	0	2.09549e+06	0	0	0	100
1004	0	0	0	0	0	0	0	0	0
1020	1.51919e+07	2.29819e+06	0	0	1.28938e+07	15.1277	0	0	84.8723
1026	2.39288e+06	2.39288e+06	0	0	0	100	0	0	0
1045	2.11776e+07	1.02753e+07	0	0	1.09023e+07	48.5197	0	0	51.4803
1078	0	0	0	0	0	0	0	0	0
1087	3.47729e+06	0	0	0	3.47729e+06	0	0	0	100
1095	1.32756e+07	1.05249e+07	0	0	2.75067e+06	79.2802	0	0	20.7198
1100	1.02718e+07	0	0	0	1.02718e+07	0	0	0	100
1105	215281	215281	0	0	0	100	0	0	0
1114	7.39068e+06	1.55578e+06	0	0	5.8349e+06	21.0505	0	0	78.9495
1116	900094	0	0	0	900094	0	0	0	100
1126	501400	0	0	0	501400	0	0	0	100
1127	5.31779e+06	2175295	0	0	3.1425e+06	40.906	0	0	59.094
1152	7.72638e+06	1.21558e+06	0	0	6.5108e+06	15.7329	0	0	84.2671
1166	2.39636e+07	3.37557e+06	0	0	2.0588e+07	14.0862	0	0	85.9138
1200	9.31407e+06	5.00562e+06	0	0	4.30846e+06	53.7425	0	0	46.2575
1217	1.45249e+07	0	0	0	1.45249e+07	0	0	0	100
1218	2.55085e+07	2.12957e+07	644134	0	3.56865e+06	83.4848	2.52517	0	13.9901
1235	2.86469e+07	644134	0	0	2.80028e+07	2.24853	0	0	97.7515
1244	69570.1	0	0	0	69570.1	0	0	0	100
1245	0	0	0	0	0	0	0	0	0
1262	6.47244e+06	3.42443e+06	0	0	3.04801e+06	52.9079	0	0	47.0921
1274	2.57453e+07	1.99618e+06	0	0	2.37492e+07	7.75356	0	0	92.2464
1299	166233	0	0	0	166233	0	0	0	100
1305	1.38417e+06	1.25163e+06	0	0	132538	90.4247	0	0	9.5753
1323	2.96155e+07	371305	0	0	2.92442e+07	1.25375	0	0	98.7462
1349	2.09504e+07	2.78193e+06	0	0	1.81685e+07	13.2786	0	0	86.7214
1353	1.24104e+07	0	0	0	1.24104e+07	0	0	0	100
1356	6.7812e+06	4.83161e+06	0	0	1.94959e+06	71.2501	0	0	28.7499
1384	1.48654e+07	0	0	0	1.48654e+07	0	0	0	100
1403	2.42236e+07	1.04822e+06	0	0	2.31754e+07	4.32725	0	0	95.6727
1410	1.13786e+07	3.38172e+06	0	0	7.99683e+06	29.7201	0	0	70.2799
1431	2.19201e+07	4.38266e+06	0	0	1.75375e+07	19.9938	0	0	80.0062
1442	3.14051e+07	2.859e+06	0	0	2.85461e+07	9.10363	0	0	90.8964
1445	711920	711920	0	0	0	100	0	0	0
1463	3.61878e+07	7.45571e+06	0	0	2.87321e+07	20.6028	0	0	79.3972
1475	2.57453e+07	1.99618e+06	0	0	2.37492e+07	7.75356	0	0	92.2464
1500	166233	0	0	0	166233	0	0	0	100
1506	1.38417e+06	1.25163e+06	0	0	132538	90.4247	0	0	9.5753
1524	2.96155e+07	371305	0	0	2.92442e+07	1.25375	0	0	98.7462
1550	2.09504e+07	2.78193e+06	0	0	1.81685e+07	13.2786	0	0	86.7214
1554	1.24104e+07	0	0	0	1.24104e+07	0	0	0	100
1557	302338	0	0	0	302338	0	0	0	100
1596	0	0	0	0	0	0	0	0	0
1612	2.07591e+06	954486	0	0	1.12143e+06	45.9791	0	0	54.0209
1630	1.51824e+07	0	0	0	1.51824e+07	0	0	0	100
1639	0	0	0	0	0	0	0	0	0
1640	2.54629e+06	1.02389e+06	0	0	1.5224e+06	40.211	0	0	59.789
1657	3.92501e+07	2.01617e+07	0	0	1.90884e+07	51.3672	0	0	48.6328
1669	2.57453e+07	1.99618e+06	0	0	2.37492e+07	7.75356	0	0	92.2464
1694	166233	0	0	0	166233	0	0	0	100
1700	3.12907e+06	0	0	0	3.12907e+06	0	0	0	100
1718	3.13604e+07	371305	0	0	3.09891e+07	1.18399	0	0	98.816
1744	2.09504e+07	2.78193e+06	0	0	1.81685e+07	13.2786	0	0	86.7214
1748	1.24104e+07	0	0	0	1.24104e+07	0	0	0	100
1751	4.90979e+06	4.60745e+06	0	0	302338	93.8421	0	0	6.15787
1779	1.39511e+07	0	0	0	1.39511e+07	0	0	0	100
1798	2.42236e+07	1.04822e+06	0	0	2.31754e+07	4.32725	0	0	95.6727
1805	1.13786e+07	3.38172e+06	0	0	7.99683e+06	29.7201	0	0	70.2799
1826	2.19201e+07	4.38266e+06	0	0	1.75375e+07	19.9938	0	0	80.0062
1837	3.14051e+07	2.859e+06	0	0	2.85461e+07	9.10363	0	0	90.8964
1840	711920	711920	0	0	0	100	0	0	0
1858	3.61878e+07	7.45571e+06	0	0	2.87321e+07	20.6028	0	0	79.3972
1870	1.8624e+07	0	0	0	1.8624e+07	0	0	0	100
1895	166233	0	0	0	166233	0	0	0	100
1901	1.38417e+06	1.25163e+06	0	0	132538	90.4247	0	0	9.5753
1919	2.96155e+07	371305	0	0	2.92442e+07	1.25375	0	0	98.7462
1945	2.09504e+07	2.78193e+06	0	0	1.81685e+07	13.2786	0	0	86.7214
1949	1.24104e+07	0	0	0	1.24104e+07	0	0	0	100
1952	6.7812e+06	4.83161e+06	0	0	1.94959e+06	71.2501	0	0	28.7499
1980	1.48654e+07	0	0	0	1.48654e+07	0	0	0	100
1999	2.42236e+07	1.04822e+06	0	0	2.31754e+07	4.32725	0	0	95.6727
2006	1.13786e+07	3.38172e+06	0	0	7.99683e+06	29.7201	0	0	70.2799
2027	2.19201e+07	4.38266e+06	0	0	1.75375e+07	19.9938	0	0	80.0062
2038	3.14051e+07	2.859e+06	0	0	2.85461e+07	9.10363	0	0	90.8964
2041	711920	711920	0	0	0	100	0	0	0
2059	3.61878e+07	7.45571e+06	0	0	2.87321e+07	20.6028	0	0	79.3972
2071	2.57453e+07	1.99618e+06	0	0	2.37492e+07	7.75356	0	0	92.2464
2096	166233	0	0	0	166233	0	0	0	100
2102	1.38417e+06	1.25163e+06	0	0	132538	90.4247	0	0	9.5753
2120	2.96155e+07	371305	0	0	2.92442e+07	1.25375	0	0	98.7462
2146	2.09504e+07	2.78193e+06	0	0	1.81685e+07	13.2786	0	0	86.7214
2150	1.24104e+07	0	0	0	1.24104e+07	0	0	0	100
2153	6.7812e+06	4.83161e+06	0	0	1.94959e+06	71.2501	0	0	28.7499
2181	1.48654e+07	0	0	0	1.48654e+07	0	0	0	100
2200	2.42236e+07	1.04822e+06	0	0	2.31754e+07	4.32725	0	0	95.6727
2207	1.13786e+07	3.38172e+06	0	0	7.99683e+06	29.7201	0	0	70.2799
2228	2.19201e+07	4.38266e+06	0	0	1.75375e+07	19.9938	0	0	80.0062
2239	3.14051e+07	2.859e+06	0	0	2.85461e+07	9.10363	0	0	90.8964
2242	711920	711920	0	0	0	100	0	0	0
2260	3.61878e+07	7.45571e+06	0	0	2.87321e+07	20.6028	0	0	79.3972
2272	2.57453e+07	1.99618e+06	0	0	2.37492e+07	7.75356	0	0	92.2464
2297	166233	0	0	0	166233	0	0	0	100
2303	1.38417e+06	1.25163e+06	0	0	132538	90.4247	0	0	9.5753
2321	2.96155e+07	371305	0	0	2.92442e+07	1.25375	0	0	98.7462
2347	2.09504e+07	2.78193e+06	0	0	1.81685e+07	13.2786	0	0	86.7214
2351	1.24104e+07	0	0	0	1.24104e+07	0	0	0	100
2354	634334	331996	0	0	302338	52.3377	0	0	47.6623
2379	1.28638e+06	0	0	0	1.28638e+06	0	0	0	100
2404	3.6217e+06	1.2304e+06	0	0	2.3913e+06	33.973	0	0	66.027
2441	7.35655e+06	3.48776e+06	0	0	3868796	47.4102	0	0	52.5898
2446	3.48776e+06	1.54539e+06	0	0	1.94236e+06	44.3091	0	0	55.6909
2448	0	0	0	0	0	0	0	0	0
2477	3.50187e+06	0	0	0	3.50187e+06	0	0	0	100
2483	1809780	0	0	0	1809780	0	0	0	100
2493	3.19303e+07	1.36481e+07	0	0	18282196	42.7434	0	0	57.2566
2499	1.36481e+07	0	0	0	1.36481e+07	0	0	0	100
2522	6.76058e+06	0	0	0	6.76058e+06	0	0	0	100
2533	0	0	0	0	0	0	0	0	0
2537	0	0	0	0	0	0	0	0	0
2540	0	0	0	0	0	0	0	0	0
2579	0	0	0	0	0	0	0	0	0
2595	2.07591e+06	954486	0	0	1.12143e+06	45.9791	0	0	54.0209
2613	1.51824e+07	0	0	0	1.51824e+07	0	0	0	100
2622	0	0	0	0	0	0	0	0	0
2623	2.54629e+06	1.02389e+06	0	0	1.5224e+06	40.211	0	0	59.789
2640	3.92501e+07	2.01617e+07	0	0	1.90884e+07	51.3672	0	0	48.6328
2652	2.57453e+07	1.99618e+06	0	0	2.37492e+07	7.75356	0	0	92.2464
2677	166233	0	0	0	166233	0	0	0	100
2683	3.12907e+06	0	0	0	3.12907e+06	0	0	0	100
2701	3.1298e+07	308865	0	0	3.09891e+07	0.986855	0	0	99.0131
2727	1.59001e+07	0	0	0	1.59001e+07	0	0	0	100
2731	8262782	0	0	0	8262782	0	0	0	100
2734	0	0	0	0	0	0	0	0	0
2759	0	0	0	0	0	0	0	0	0
2784	3.36931e+06	3.36931e+06	0	0	0	100	0	0	0
2821	1.87093e+07	8.59411e+06	0	0	1.01152e+07	45.935	0	0	54.065
2826	8.59411e+06	8.59411e+06	0	0	0	100	0	0	0
2828	0	0	0	0	0	0	0	0	0
2857	1.68469e+06	0	0	0	1.68469e+06	0	0	0	100
2863	3.41152e+06	284264	0	0	3.12726e+06	8.33245	0	0	91.6676
2873	3.3191e+07	4.78858e+06	0	0	2.84024e+07	14.4274	0	0	85.5726
2884	2.83613e+07	929032	0	0	2.74323e+07	3.2757	0	0	96.7243
2894	1.98399e+07	5.08017e+06	0	0	14759703	25.6059	0	0	74.3941
2904	904933	0	0	0	904933	0	0	0	100
2921	0	0	0	0	0	0	0	0	0
2932	8.93374e+06	0	0	0	8.93374e+06	0	0	0	100
2936	8.93374e+06	1.38613e+06	0	0	7547617	15.5156	0	0	84.4844
2947	1.61568e+07	5.01334e+06	0	0	1.11435e+07	31.0292	0	0	68.9708
2964	35015973	7521207	0	0	27494766	21.4794	0	0	78.5206
2971	1661282	0	0	0	1661282	0	0	0	100
2981	4.97713e+06	0	0	0	4.97713e+06	0	0	0	100
3021	535971	0	0	0	535971	0	0	0	100
3025	0	0	0	0	0	0	0	0	0
3049	0	0	0	0	0	0	0	0	0
3092	0	0	0	0	0	0	0	0	0
3125	0	0	0	0	0	0	0	0	0
3130	0	0	0	0	0	0	0	0	0
3170	2.11857e+06	0	0	0	2.11857e+06	0	0	0	100
3192	1.45609e+06	0	0	0	1.45609e+06	0	0	0	100
3233	377985	0	0	0	377985	0	0	0	100
3246	0	0	0	0	0	0	0	0	0
3248	0	0	0	0	0	0	0	0	0
3262	0	0	0	0	0	0	0	0	0
3270	0	0	0	0	0	0	0	0	0
3313	0	0	0	0	0	0	0	0	0
3330	0	0	0	0	0	0	0	0	0
3353	473762	0	0	0	473762	0	0	0	100
3359	0	0	0	0	0	0	0	0	0
3361	0	0	0	0	0	0	0	0	0
3377	1.07409e+06	0	0	0	1.07409e+06	0	0	0	100
3386	0	0	0	0	0	0	0	0	0
3412	0	0	0	0	0	0	0	0	0
3428	0	0	0	0	0	0	0	0	0
3436	0	0	0	0	0	0	0	0	0
3458	0	0	0	0	0	0	0	0	0
3467	0	0	0	0	0	0	0	0	0
3510	0	0	0	0	0	0	0	0	0
3531	0	0	0	0	0	0	0	0	0
3538	0	0	0	0	0	0	0	0	0
3555	0	0	0	0	0	0	0	0	0
3556	0	0	0	0	0	0	0	0	0
3576	0	0	0	0	0	0	0	0	0
3598	0	0	0	0	0	0	0	0	0

## Sheet: ΔkmtA 1
Position of residues in AtaA	Total abundance	Abundance of monomethylated residue	Abundance of dimethylated residue	Abundance of trimethylated residue	Abundance of unmethylated residue	Ratio of monomethylated residue (%)	Ratio of dimethylated residue (%)	Ratio of trimethylated residue (%)	Ratio of unmethylated residue (%)
3	0	0	0	0	0	0	0	0	0
6	0	0	0	0	0	0	0	0	0
24	0	0	0	0	0	0	0	0	0
26	0	0	0	0	0	0	0	0	0
28	0	0	0	0	0	0	0	0	0
33	0	0	0	0	0	0	0	0	0
35	0	0	0	0	0	0	0	0	0
37	0	0	0	0	0	0	0	0	0
135	0	0	0	0	0	0	0	0	0
193	25874888	0	0	0	25874888	0	0	0	100
241	2.10823e+06	0	0	0	2.10823e+06	0	0	0	100
250	2.5678e+07	0	0	0	2.5678e+07	0	0	0	100
317	7.71574e+07	0	0	0	7.71574e+07	0	0	0	100
356	4.47914e+07	0	0	0	4.47914e+07	0	0	0	100
364	33776168	0	0	0	33776168	0	0	0	100
418	2.72658e+06	0	0	0	2.72658e+06	0	0	0	100
424	1.03541e+06	0	0	0	1.03541e+06	0	0	0	100
443	4.80905e+07	0	0	0	4.80905e+07	0	0	0	100
476	238457	0	0	0	238457	0	0	0	100
485	2.32115e+07	0	0	0	2.32115e+07	0	0	0	100
493	2.75521e+07	0	0	0	2.75521e+07	0	0	0	100
498	0	0	0	0	0	0	0	0	0
503	0	0	0	0	0	0	0	0	0
512	2.61464e+07	0	0	0	2.61464e+07	0	0	0	100
514	1.91464e+07	0	0	0	1.91464e+07	0	0	0	100
524	1.91464e+07	0	0	0	1.91464e+07	0	0	0	100
525	1.29576e+07	0	0	0	1.29576e+07	0	0	0	100
550	1.76809e+07	0	0	0	1.76809e+07	0	0	0	100
564	4.94304e+07	0	0	0	4.94304e+07	0	0	0	100
598	1.63362e+07	0	0	0	1.63362e+07	0	0	0	100
615	5.55037e+07	0	0	0	5.55037e+07	0	0	0	100
616	5.004e+07	0	0	0	5.004e+07	0	0	0	100
633	5.1492e+07	0	0	0	5.1492e+07	0	0	0	100
642	917107	0	0	0	917107	0	0	0	100
643	1.26055e+06	0	0	0	1.26055e+06	0	0	0	100
660	5.9643e+07	0	0	0	5.9643e+07	0	0	0	100
665	0	0	0	0	0	0	0	0	0
703	1.04521e+06	0	0	0	1.04521e+06	0	0	0	100
719	51337100	0	0	0	51337100	0	0	0	100
725	1.03541e+06	0	0	0	1.03541e+06	0	0	0	100
744	4.80905e+07	0	0	0	4.80905e+07	0	0	0	100
777	344645	0	0	0	344645	0	0	0	100
786	2.32115e+07	0	0	0	2.32115e+07	0	0	0	100
794	2.75521e+07	0	0	0	2.75521e+07	0	0	0	100
799	0	0	0	0	0	0	0	0	0
804	0	0	0	0	0	0	0	0	0
813	2.61464e+07	0	0	0	2.61464e+07	0	0	0	100
815	1.91464e+07	0	0	0	1.91464e+07	0	0	0	100
825	1.91464e+07	0	0	0	1.91464e+07	0	0	0	100
826	1.29576e+07	0	0	0	1.29576e+07	0	0	0	100
851	1.76809e+07	0	0	0	1.76809e+07	0	0	0	100
865	4.94304e+07	0	0	0	4.94304e+07	0	0	0	100
899	1.63362e+07	0	0	0	1.63362e+07	0	0	0	100
916	5.55037e+07	0	0	0	5.55037e+07	0	0	0	100
917	5.004e+07	0	0	0	5.004e+07	0	0	0	100
934	5.1492e+07	0	0	0	5.1492e+07	0	0	0	100
943	917107	0	0	0	917107	0	0	0	100
944	1.26055e+06	0	0	0	1.26055e+06	0	0	0	100
961	5.9643e+07	0	0	0	5.9643e+07	0	0	0	100
966	0	0	0	0	0	0	0	0	0
1004	1.04521e+06	0	0	0	1.04521e+06	0	0	0	100
1020	1.62509e+08	0	0	0	1.62509e+08	0	0	0	100
1026	1.03541e+06	0	0	0	1.03541e+06	0	0	0	100
1045	4.80905e+07	0	0	0	4.80905e+07	0	0	0	100
1078	238457	0	0	0	238457	0	0	0	100
1087	2.32115e+07	0	0	0	2.32115e+07	0	0	0	100
1095	2.75521e+07	0	0	0	2.75521e+07	0	0	0	100
1100	0	0	0	0	0	0	0	0	0
1105	0	0	0	0	0	0	0	0	0
1114	2.61464e+07	0	0	0	2.61464e+07	0	0	0	100
1116	1.91464e+07	0	0	0	1.91464e+07	0	0	0	100
1126	1.91464e+07	0	0	0	1.91464e+07	0	0	0	100
1127	1.29576e+07	0	0	0	1.29576e+07	0	0	0	100
1152	1.76809e+07	0	0	0	1.76809e+07	0	0	0	100
1166	4.94304e+07	0	0	0	4.94304e+07	0	0	0	100
1200	1.63362e+07	0	0	0	1.63362e+07	0	0	0	100
1217	5.55037e+07	0	0	0	5.55037e+07	0	0	0	100
1218	5.004e+07	0	0	0	5.004e+07	0	0	0	100
1235	5.1492e+07	0	0	0	5.1492e+07	0	0	0	100
1244	917107	0	0	0	917107	0	0	0	100
1245	5.39932e+06	0	0	0	5.39932e+06	0	0	0	100
1262	1.34434e+07	0	0	0	1.34434e+07	0	0	0	100
1274	5.10843e+07	0	0	0	5.10843e+07	0	0	0	100
1299	817843	0	0	0	817843	0	0	0	100
1305	409726	0	0	0	409726	0	0	0	100
1323	6.3786e+07	0	0	0	6.3786e+07	0	0	0	100
1349	4.25587e+07	0	0	0	4.25587e+07	0	0	0	100
1353	2.31473e+07	0	0	0	2.31473e+07	0	0	0	100
1356	5.31685e+06	0	0	0	5.31685e+06	0	0	0	100
1384	3.09802e+07	0	0	0	3.09802e+07	0	0	0	100
1403	6.73774e+07	0	0	0	6.73774e+07	0	0	0	100
1410	3.3747e+07	0	0	0	3.3747e+07	0	0	0	100
1431	4.91838e+07	0	0	0	4.91838e+07	0	0	0	100
1442	6.80949e+07	0	0	0	6.80949e+07	0	0	0	100
1445	0	0	0	0	0	0	0	0	0
1463	6.55748e+07	0	0	0	6.55748e+07	0	0	0	100
1475	5.10843e+07	0	0	0	5.10843e+07	0	0	0	100
1500	817843	0	0	0	817843	0	0	0	100
1506	409726	0	0	0	409726	0	0	0	100
1524	6.3786e+07	0	0	0	6.3786e+07	0	0	0	100
1550	4.25587e+07	0	0	0	4.25587e+07	0	0	0	100
1554	2.31473e+07	0	0	0	2.31473e+07	0	0	0	100
1557	0	0	0	0	0	0	0	0	0
1596	0	0	0	0	0	0	0	0	0
1612	12036913	0	0	0	12036913	0	0	0	100
1630	6.28475e+07	0	0	0	6.28475e+07	0	0	0	100
1639	0	0	0	0	0	0	0	0	0
1640	6.8256e+06	0	0	0	6.8256e+06	0	0	0	100
1657	7.58233e+07	0	0	0	7.58233e+07	0	0	0	100
1669	5.10843e+07	0	0	0	5.10843e+07	0	0	0	100
1694	817843	0	0	0	817843	0	0	0	100
1700	1.25686e+06	0	0	0	1.25686e+06	0	0	0	100
1718	6.46331e+07	0	0	0	6.46331e+07	0	0	0	100
1744	4.25587e+07	0	0	0	4.25587e+07	0	0	0	100
1748	2.31473e+07	0	0	0	2.31473e+07	0	0	0	100
1751	2581455	0	0	0	2581455	0	0	0	100
1779	29347627	0	0	0	29347627	0	0	0	100
1798	6.73774e+07	0	0	0	6.73774e+07	0	0	0	100
1805	3.3747e+07	0	0	0	3.3747e+07	0	0	0	100
1826	4.91838e+07	0	0	0	4.91838e+07	0	0	0	100
1837	6.80949e+07	0	0	0	6.80949e+07	0	0	0	100
1840	0	0	0	0	0	0	0	0	0
1858	6.55748e+07	0	0	0	6.55748e+07	0	0	0	100
1870	4.46439e+07	0	0	0	4.46439e+07	0	0	0	100
1895	817843	0	0	0	817843	0	0	0	100
1901	409726	0	0	0	409726	0	0	0	100
1919	6.3786e+07	0	0	0	6.3786e+07	0	0	0	100
1945	4.25587e+07	0	0	0	4.25587e+07	0	0	0	100
1949	2.31473e+07	0	0	0	2.31473e+07	0	0	0	100
1952	5.31685e+06	0	0	0	5.31685e+06	0	0	0	100
1980	3.09802e+07	0	0	0	3.09802e+07	0	0	0	100
1999	6.73774e+07	0	0	0	6.73774e+07	0	0	0	100
2006	3.3747e+07	0	0	0	3.3747e+07	0	0	0	100
2027	4.91838e+07	0	0	0	4.91838e+07	0	0	0	100
2038	6.80949e+07	0	0	0	6.80949e+07	0	0	0	100
2041	0	0	0	0	0	0	0	0	0
2059	6.55748e+07	0	0	0	6.55748e+07	0	0	0	100
2071	5.10843e+07	0	0	0	5.10843e+07	0	0	0	100
2096	817843	0	0	0	817843	0	0	0	100
2102	409726	0	0	0	409726	0	0	0	100
2120	6.3786e+07	0	0	0	6.3786e+07	0	0	0	100
2146	4.25587e+07	0	0	0	4.25587e+07	0	0	0	100
2150	2.31473e+07	0	0	0	2.31473e+07	0	0	0	100
2153	5.31685e+06	0	0	0	5.31685e+06	0	0	0	100
2181	3.09802e+07	0	0	0	3.09802e+07	0	0	0	100
2200	6.73774e+07	0	0	0	6.73774e+07	0	0	0	100
2207	3.3747e+07	0	0	0	3.3747e+07	0	0	0	100
2228	4.91838e+07	0	0	0	4.91838e+07	0	0	0	100
2239	6.80949e+07	0	0	0	6.80949e+07	0	0	0	100
2242	0	0	0	0	0	0	0	0	0
2260	6.55748e+07	0	0	0	6.55748e+07	0	0	0	100
2272	5.10843e+07	0	0	0	5.10843e+07	0	0	0	100
2297	817843	0	0	0	817843	0	0	0	100
2303	409726	0	0	0	409726	0	0	0	100
2321	6.3786e+07	0	0	0	6.3786e+07	0	0	0	100
2347	4.25587e+07	0	0	0	4.25587e+07	0	0	0	100
2351	2.31473e+07	0	0	0	2.31473e+07	0	0	0	100
2354	0	0	0	0	0	0	0	0	0
2379	4757698	0	0	0	4757698	0	0	0	100
2404	9.66776e+06	0	0	0	9.66776e+06	0	0	0	100
2441	1.24365e+07	0	0	0	1.24365e+07	0	0	0	100
2446	0	0	0	0	0	0	0	0	0
2448	0	0	0	0	0	0	0	0	0
2477	8.17422e+06	0	0	0	8.17422e+06	0	0	0	100
2483	9.56999e+06	0	0	0	9.56999e+06	0	0	0	100
2493	7.20772e+07	0	0	0	7.20772e+07	0	0	0	100
2499	0	0	0	0	0	0	0	0	0
2522	1.16969e+07	0	0	0	1.16969e+07	0	0	0	100
2533	5.30834e+07	0	0	0	5.30834e+07	0	0	0	100
2537	51445244	0	0	0	51445244	0	0	0	100
2540	0	0	0	0	0	0	0	0	0
2579	0	0	0	0	0	0	0	0	0
2595	12036913	0	0	0	12036913	0	0	0	100
2613	6.28475e+07	0	0	0	6.28475e+07	0	0	0	100
2622	0	0	0	0	0	0	0	0	0
2623	6.8256e+06	0	0	0	6.8256e+06	0	0	0	100
2640	7.58233e+07	0	0	0	7.58233e+07	0	0	0	100
2652	5.10843e+07	0	0	0	5.10843e+07	0	0	0	100
2677	817843	0	0	0	817843	0	0	0	100
2683	1.25686e+06	0	0	0	1.25686e+06	0	0	0	100
2701	6.46331e+07	0	0	0	6.46331e+07	0	0	0	100
2727	40008182	0	0	0	40008182	0	0	0	100
2731	1.88439e+07	0	0	0	1.88439e+07	0	0	0	100
2734	669200	0	0	0	669200	0	0	0	100
2759	0	0	0	0	0	0	0	0	0
2784	1.38836e+07	0	0	0	1.38836e+07	0	0	0	100
2821	4.3787e+07	0	0	0	4.3787e+07	0	0	0	100
2826	0	0	0	0	0	0	0	0	0
2828	0	0	0	0	0	0	0	0	0
2857	8.23937e+06	0	0	0	8.23937e+06	0	0	0	100
2863	10964623	0	0	0	10964623	0	0	0	100
2873	7.49464e+07	0	0	0	7.49464e+07	0	0	0	100
2884	7.23906e+07	0	0	0	7.23906e+07	0	0	0	100
2894	4.69545e+07	0	0	0	4.69545e+07	0	0	0	100
2904	14209243	0	0	0	14209243	0	0	0	100
2921	4.90254e+06	0	0	0	4.90254e+06	0	0	0	100
2932	49464705	0	0	0	49464705	0	0	0	100
2936	49464705	0	0	0	49464705	0	0	0	100
2947	5.80582e+07	0	0	0	5.80582e+07	0	0	0	100
2964	8.2662e+07	0	0	0	8.2662e+07	0	0	0	100
2971	13796690	0	0	0	13796690	0	0	0	100
2981	31428883	0	0	0	31428883	0	0	0	100
3021	4102095	0	0	0	4102095	0	0	0	100
3025	0	0	0	0	0	0	0	0	0
3049	2.50882e+08	0	0	0	2.50882e+08	0	0	0	100
3092	0	0	0	0	0	0	0	0	0
3125	490935	0	0	0	490935	0	0	0	100
3130	0	0	0	0	0	0	0	0	0
3170	6.33486e+06	0	0	0	6.33486e+06	0	0	0	100
3192	7.63995e+06	0	0	0	7.63995e+06	0	0	0	100
3233	811039	0	0	0	811039	0	0	0	100
3246	0	0	0	0	0	0	0	0	0
3248	0	0	0	0	0	0	0	0	0
3262	0	0	0	0	0	0	0	0	0
3270	0	0	0	0	0	0	0	0	0
3313	0	0	0	0	0	0	0	0	0
3330	4045679	0	0	0	4045679	0	0	0	100
3353	0	0	0	0		0	0	0	0
3359	0	0	0	0	0	0	0	0	0
3361	0	0	0	0	0	0	0	0	0
3377	2580823	0	0	0	2580823	0	0	0	100
3386	0	0	0	0	0	0	0	0	0
3412	322907	0	0	0	322907	0	0	0	100
3428	449415	0	0	0	449415	0	0	0	100
3436	0	0	0	0	0	0	0	0	0
3458	0	0	0	0	0	0	0	0	0
3467	0	0	0	0	0	0	0	0	0
3510	0	0	0	0	0	0	0	0	0
3531	0	0	0	0	0	0	0	0	0
3538	0	0	0	0	0	0	0	0	0
3555	0	0	0	0	0	0	0	0	0
3556	0	0	0	0	0	0	0	0	0
3576	0	0	0	0	0	0	0	0	0
3598	0	0	0	0	0	0	0	0	0

## Sheet: ΔkmtA 2
Position of residues in AtaA	Total abundance	Abundance of monomethylated residue	Abundance of dimethylated residue	Abundance of trimethylated residue	Abundance of unmethylated residue	Ratio of monomethylated residue (%)	Ratio of dimethylated residue (%)	Ratio of trimethylated residue (%)	Ratio of unmethylated residue (%)
3	0	0	0	0	0	0	0	0	0
6	0	0	0	0	0	0	0	0	0
24	0	0	0	0	0	0	0	0	0
26	0	0	0	0	0	0	0	0	0
28	0	0	0	0	0	0	0	0	0
33	0	0	0	0	0	0	0	0	0
35	0	0	0	0	0	0	0	0	0
37	0	0	0	0	0	0	0	0	0
135	0	0	0	0	0	0	0	0	0
193	12466879	0	0	0	12466879	0	0	0	100
241	0	0	0	0	0	0	0	0	0
250	15728460	0	0	0	15728460	0	0	0	100
317	3.30122e+07	0	0	0	3.30122e+07	0	0	0	100
356	1.79178e+07	0	0	0	1.79178e+07	0	0	0	100
364	16839748	0	0	0	16839748	0	0	0	100
418	2.18549e+06	0	0	0	2.18549e+06	0	0	0	100
424	443201	0	0	0	443201	0	0	0	100
443	3.09133e+07	0	0	0	3.09133e+07	0	0	0	100
476	0	0	0	0	0	0	0	0	0
485	1.34806e+07	0	0	0	1.34806e+07	0	0	0	100
493	1.80173e+07	0	0	0	1.80173e+07	0	0	0	100
498	0	0	0	0	0	0	0	0	0
503	0	0	0	0	0	0	0	0	0
512	1.60119e+07	0	0	0	1.60119e+07	0	0	0	100
514	9.05261e+06	0	0	0	9.05261e+06	0	0	0	100
524	9.05261e+06	0	0	0	9.05261e+06	0	0	0	100
525	7.72629e+06	0	0	0	7.72629e+06	0	0	0	100
550	1.00366e+07	0	0	0	1.00366e+07	0	0	0	100
564	2.79953e+07	0	0	0	2.79953e+07	0	0	0	100
598	1.11135e+07	0	0	0	1.11135e+07	0	0	0	100
615	3.34858e+07	0	0	0	3.34858e+07	0	0	0	100
616	3.0217e+07	0	0	0	3.0217e+07	0	0	0	100
633	2.53633e+07	0	0	0	2.53633e+07	0	0	0	100
642	59286.8	0	0	0	59286.8	0	0	0	100
643	0	0	0	0	0	0	0	0	0
660	4.5516e+07	0	0	0	4.5516e+07	0	0	0	100
665	0	0	0	0	0	0	0	0	0
703	128389	0	0	0	128389	0	0	0	100
719	32435104	0	0	0	32435104	0	0	0	100
725	443201	0	0	0	443201	0	0	0	100
744	3.09133e+07	0	0	0	3.09133e+07	0	0	0	100
777	0	0	0	0	0	0	0	0	0
786	1.34806e+07	0	0	0	1.34806e+07	0	0	0	100
794	1.80173e+07	0	0	0	1.80173e+07	0	0	0	100
799	0	0	0	0	0	0	0	0	0
804	0	0	0	0	0	0	0	0	0
813	1.60119e+07	0	0	0	1.60119e+07	0	0	0	100
815	9.05261e+06	0	0	0	9.05261e+06	0	0	0	100
825	9.05261e+06	0	0	0	9.05261e+06	0	0	0	100
826	7.72629e+06	0	0	0	7.72629e+06	0	0	0	100
851	1.00366e+07	0	0	0	1.00366e+07	0	0	0	100
865	2.79953e+07	0	0	0	2.79953e+07	0	0	0	100
899	1.11135e+07	0	0	0	1.11135e+07	0	0	0	100
916	3.34858e+07	0	0	0	3.34858e+07	0	0	0	100
917	3.0217e+07	0	0	0	3.0217e+07	0	0	0	100
934	2.53633e+07	0	0	0	2.53633e+07	0	0	0	100
943	59286.8	0	0	0	59286.8	0	0	0	100
944	0	0	0	0	0	0	0	0	0
961	4.5516e+07	0	0	0	4.5516e+07	0	0	0	100
966	0	0	0	0	0	0	0	0	0
1004	128389	0	0	0	128389	0	0	0	100
1020	9.60886e+07	0	0	0	9.60886e+07	0	0	0	100
1026	443201	0	0	0	443201	0	0	0	100
1045	3.09133e+07	0	0	0	3.09133e+07	0	0	0	100
1078	0	0	0	0	0	0	0	0	0
1087	1.34806e+07	0	0	0	1.34806e+07	0	0	0	100
1095	1.80173e+07	0	0	0	1.80173e+07	0	0	0	100
1100	0	0	0	0	0	0	0	0	0
1105	0	0	0	0	0	0	0	0	0
1114	1.60119e+07	0	0	0	1.60119e+07	0	0	0	100
1116	9.05261e+06	0	0	0	9.05261e+06	0	0	0	100
1126	9.05261e+06	0	0	0	9.05261e+06	0	0	0	100
1127	7.72629e+06	0	0	0	7.72629e+06	0	0	0	100
1152	1.00366e+07	0	0	0	1.00366e+07	0	0	0	100
1166	2.79953e+07	0	0	0	2.79953e+07	0	0	0	100
1200	1.11135e+07	0	0	0	1.11135e+07	0	0	0	100
1217	3.34858e+07	0	0	0	3.34858e+07	0	0	0	100
1218	3.0217e+07	0	0	0	3.0217e+07	0	0	0	100
1235	2.53633e+07	0	0	0	2.53633e+07	0	0	0	100
1244	59286.8	0	0	0	59286.8	0	0	0	100
1245	2.86829e+06	0	0	0	2.86829e+06	0	0	0	100
1262	2.95519e+06	0	0	0	2.95519e+06	0	0	0	100
1274	3.39264e+07	0	0	0	3.39264e+07	0	0	0	100
1299	288324	0	0	0	288324	0	0	0	100
1305	158903	0	0	0	158903	0	0	0	100
1323	2.82321e+07	0	0	0	2.82321e+07	0	0	0	100
1349	2.57479e+07	0	0	0	2.57479e+07	0	0	0	100
1353	1.49383e+07	0	0	0	1.49383e+07	0	0	0	100
1356	0	0	0	0	0	0	0	0	0
1384	1.54845e+07	0	0	0	1.54845e+07	0	0	0	100
1403	3.17872e+07	0	0	0	3.17872e+07	0	0	0	100
1410	1.65544e+07	0	0	0	1.65544e+07	0	0	0	100
1431	2.85083e+07	0	0	0	2.85083e+07	0	0	0	100
1442	3.20088e+07	0	0	0	3.20088e+07	0	0	0	100
1445	0	0	0	0	0	0	0	0	0
1463	2.5206e+07	0	0	0	2.5206e+07	0	0	0	100
1475	3.39264e+07	0	0	0	3.39264e+07	0	0	0	100
1500	288324	0	0	0	288324	0	0	0	100
1506	158903	0	0	0	158903	0	0	0	100
1524	2.82321e+07	0	0	0	2.82321e+07	0	0	0	100
1550	2.57479e+07	0	0	0	2.57479e+07	0	0	0	100
1554	1.49383e+07	0	0	0	1.49383e+07	0	0	0	100
1557	0	0	0	0	0	0	0	0	0
1596	0	0	0	0	0	0	0	0	0
1612	5995176	0	0	0	5995176	0	0	0	100
1630	2.77734e+07	0	0	0	2.77734e+07	0	0	0	100
1639	0	0	0	0	0	0	0	0	0
1640	2.77333e+06	0	0	0	2.77333e+06	0	0	0	100
1657	3.5771e+07	0	0	0	3.5771e+07	0	0	0	100
1669	3.39264e+07	0	0	0	3.39264e+07	0	0	0	100
1694	288324	0	0	0	288324	0	0	0	100
1700	548788	0	0	0	548788	0	0	0	100
1718	2.8622e+07	0	0	0	2.8622e+07	0	0	0	100
1744	2.57479e+07	0	0	0	2.57479e+07	0	0	0	100
1748	1.49383e+07	0	0	0	1.49383e+07	0	0	0	100
1751	1.06958e+07	0	9.10964e+06	0	1.58613e+06	0	85.1705	0	14.8295
1779	26393409	0	0	0	26393409	0	0	0	100
1798	3.17872e+07	0	0	0	3.17872e+07	0	0	0	100
1805	1.65544e+07	0	0	0	1.65544e+07	0	0	0	100
1826	2.85083e+07	0	0	0	2.85083e+07	0	0	0	100
1837	3.20088e+07	0	0	0	3.20088e+07	0	0	0	100
1840	0	0	0	0	0	0	0	0	0
1858	2.5206e+07	0	0	0	2.5206e+07	0	0	0	100
1870	2.11793e+07	0	0	0	2.11793e+07	0	0	0	100
1895	288324	0	0	0	288324	0	0	0	100
1901	158903	0	0	0	158903	0	0	0	100
1919	2.82321e+07	0	0	0	2.82321e+07	0	0	0	100
1945	2.57479e+07	0	0	0	2.57479e+07	0	0	0	100
1949	1.49383e+07	0	0	0	1.49383e+07	0	0	0	100
1952	0	0	0	0	0	0	0	0	0
1980	1.54845e+07	0	0	0	1.54845e+07	0	0	0	100
1999	3.17872e+07	0	0	0	3.17872e+07	0	0	0	100
2006	1.65544e+07	0	0	0	1.65544e+07	0	0	0	100
2027	2.85083e+07	0	0	0	2.85083e+07	0	0	0	100
2038	3.20088e+07	0	0	0	3.20088e+07	0	0	0	100
2041	0	0	0	0	0	0	0	0	0
2059	2.5206e+07	0	0	0	2.5206e+07	0	0	0	100
2071	3.39264e+07	0	0	0	3.39264e+07	0	0	0	100
2096	288324	0	0	0	288324	0	0	0	100
2102	158903	0	0	0	158903	0	0	0	100
2120	2.82321e+07	0	0	0	2.82321e+07	0	0	0	100
2146	2.57479e+07	0	0	0	2.57479e+07	0	0	0	100
2150	1.49383e+07	0	0	0	1.49383e+07	0	0	0	100
2153	0	0	0	0	0	0	0	0	0
2181	1.54845e+07	0	0	0	1.54845e+07	0	0	0	100
2200	3.17872e+07	0	0	0	3.17872e+07	0	0	0	100
2207	1.65544e+07	0	0	0	1.65544e+07	0	0	0	100
2228	2.85083e+07	0	0	0	2.85083e+07	0	0	0	100
2239	3.20088e+07	0	0	0	3.20088e+07	0	0	0	100
2242	0	0	0	0	0	0	0	0	0
2260	2.5206e+07	0	0	0	2.5206e+07	0	0	0	100
2272	3.39264e+07	0	0	0	3.39264e+07	0	0	0	100
2297	288324	0	0	0	288324	0	0	0	100
2303	158903	0	0	0	158903	0	0	0	100
2321	2.82321e+07	0	0	0	2.82321e+07	0	0	0	100
2347	2.57479e+07	0	0	0	2.57479e+07	0	0	0	100
2351	1.49383e+07	0	0	0	1.49383e+07	0	0	0	100
2354	0	0	0	0	0	0	0	0	0
2379	1.53125e+06	0	0	0	1.53125e+06	0	0	0	100
2404	3781071	0	0	0	3781071	0	0	0	100
2441	6514021	0	0	0	6514021	0	0	0	100
2446	0	0	0	0	0	0	0	0	0
2448	0	0	0	0	0	0	0	0	0
2477	3.34984e+06	0	0	0	3.34984e+06	0	0	0	100
2483	3.63022e+06	0	0	0	3.63022e+06	0	0	0	100
2493	29926810	0	0	0	29926810	0	0	0	100
2499	0	0	0	0	0	0	0	0	0
2522	4481011	0	0	0	4481011	0	0	0	100
2533	2.91704e+07	0	0	0	2.91704e+07	0	0	0	100
2537	2.77537e+07	0	0	0	2.77537e+07	0	0	0	100
2540	0	0	0	0	0	0	0	0	0
2579	0	0	0	0	0	0	0	0	0
2595	5995176	0	0	0	5995176	0	0	0	100
2613	2.77734e+07	0	0	0	2.77734e+07	0	0	0	100
2622	0	0	0	0	0	0	0	0	0
2623	2.77333e+06	0	0	0	2.77333e+06	0	0	0	100
2640	3.5771e+07	0	0	0	3.5771e+07	0	0	0	100
2652	3.39264e+07	0	0	0	3.39264e+07	0	0	0	100
2677	288324	0	0	0	288324	0	0	0	100
2683	548788	0	0	0	548788	0	0	0	100
2701	2.8622e+07	0	0	0	2.8622e+07	0	0	0	100
2727	2.09206e+07	0	0	0	2.09206e+07	0	0	0	100
2731	1.28501e+07	0	0	0	1.28501e+07	0	0	0	100
2734	300008	0	0	0	300008	0	0	0	100
2759	0	0	0	0	0	0	0	0	0
2784	0	0	0	0	0	0	0	0	0
2821	2.36734e+07	0	0	0	2.36734e+07	0	0	0	100
2826	0	0	0	0	0	0	0	0	0
2828	0	0	0	0	0	0	0	0	0
2857	3.05247e+06	0	0	0	3.05247e+06	0	0	0	100
2863	5.62235e+06	0	0	0	5.62235e+06	0	0	0	100
2873	3.55365e+07	0	0	0	3.55365e+07	0	0	0	100
2884	3.54794e+07	0	0	0	3.54794e+07	0	0	0	100
2894	27073736	0	0	0	27073736	0	0	0	100
2904	5.57543e+06	0	0	0	5.57543e+06	0	0	0	100
2921	1.66746e+06	0	0	0	1.66746e+06	0	0	0	100
2932	2.32199e+07	0	0	0	2.32199e+07	0	0	0	100
2936	2.32199e+07	0	0	0	2.32199e+07	0	0	0	100
2947	3.32345e+07	0	0	0	3.32345e+07	0	0	0	100
2964	39467224	0	0	0	39467224	0	0	0	100
2971	4.51952e+06	0	0	0	4.51952e+06	0	0	0	100
2981	1.62958e+07	0	0	0	1.62958e+07	0	0	0	100
3021	0	0	0	0	0	0	0	0	0
3025	0	0	0	0	0	0	0	0	0
3049	739133	0	0	0	739133	0	0	0	100
3092	0	0	0	0	0	0	0	0	0
3125	0	0	0	0	0	0	0	0	0
3130	0	0	0	0	0	0	0	0	0
3170	0	0	0	0	0	0	0	0	0
3192	2.79659e+06	0	0	0	2.79659e+06	0	0	0	100
3233	979021	0	0	0	979021	0	0	0	100
3246	0	0	0	0	0	0	0	0	0
3248	0	0	0	0	0	0	0	0	0
3262	776113	0	0	0	776113	0	0	0	100
3270	0	0	0	0	0	0	0	0	0
3313	0	0	0	0	0	0	0	0	0
3330	0	0	0	0	0	0	0	0	0
3353	468357	0	0	0	468357	0	0	0	100
3359	0	0	0	0	0	0	0	0	0
3361	0	0	0	0	0	0	0	0	0
3377	950265	0	0	0	950265	0	0	0	100
3386	0	0	0	0	0	0	0	0	0
3412	0	0	0	0	0	0	0	0	0
3428	0	0	0	0	0	0	0	0	0
3436	0	0	0	0	0	0	0	0	0
3458	0	0	0	0	0	0	0	0	0
3467	0	0	0	0	0	0	0	0	0
3510	0	0	0	0	0	0	0	0	0
3531	0	0	0	0	0	0	0	0	0
3538	0	0	0	0	0	0	0	0	0
3555	0	0	0	0	0	0	0	0	0
3556	0	0	0	0	0	0	0	0	0
3576	0	0	0	0	0	0	0	0	0
3598	0	0	0	0	0	0	0	0	0

## Sheet: ΔkmtA pKmtA 1
Position of residues in AtaA	Total abundance	Abundance of monomethylated residue	Abundance of dimethylated residue	Abundance of trimethylated residue	Abundance of unmethylated residue	Ratio of monomethylated residue (%)	Ratio of dimethylated residue (%)	Ratio of trimethylated residue (%)	Ratio of unmethylated residue (%)
3	0	0	0	0	0	0	0	0	0
6	0	0	0	0	0	0	0	0	0
24	0	0	0	0	0	0	0	0	0
26	0	0	0	0	0	0	0	0	0
28	0	0	0	0	0	0	0	0	0
33	0	0	0	0	0	0	0	0	0
35	0	0	0	0	0	0	0	0	0
37	0	0	0	0	0	0	0	0	0
135	0	0	0	0	0	0	0	0	0
193	14856047	10511475	0	0	4344572	70.7555	0	0	29.2445
241	912225	912225	0	0	0	100	0	0	0
250	32621797	28126600	0	0	4495197	86.2203	0	0	13.7797
317	1.33225e+07	5.50552e+06	0	0	7.817e+06	41.3249	0	0	58.6751
356	28744722	2.6249e+07	0	0	2.4957e+06	91.3177	0	0	8.68227
364	2.79878e+07	8.56844e+06	0	0	1.94194e+07	30.6149	0	0	69.3851
418	564391	0	0	0	564391	0	0	0	100
424	472581	402716	0	0	69864.3	85.2164	0	0	14.7836
443	3.50116e+07	2.89297e+07	0	0	6.08183e+06	82.6291	0	0	17.3709
476	0	0	0	0	0	0	0	0	0
485	3.23221e+06	0	0	0	3.23221e+06	0	0	0	100
493	1.67097e+07	1.40923e+07	0	0	2.61733e+06	84.3364	0	0	15.6636
498	14135308	5371837	0	0	8763471	38.003	0	0	61.997
503	0	0	0	0	0	0	0	0	0
512	0	0	0	0	0	0	0	0	0
514	1.86634e+07	1.45505e+07	0	0	4.11293e+06	77.9626	0	0	22.0374
524	1.86634e+07	4.53554e+06	0	0	1.41278e+07	24.3018	0	0	75.6982
525	1.27433e+07	7.49663e+06	0	0	5.24662e+06	58.8282	0	0	41.1718
550	7.41102e+06	7.41102e+06	0	0	0	0	0	0	0
564	3.27543e+07	1.65167e+07	0	0	1.62375e+07	50.4262	0	0	49.5738
598	1.12557e+07	9.42684e+06	0	0	1.82886e+06	83.7517	0	0	16.2483
615	4.35154e+07	156103	0	0	4.33593e+07	0.35873	0	0	99.6413
616	3.61696e+07	2.88736e+07	0	0	7.29594e+06	79.8285	0	0	20.1715
633	3.44959e+07	3.0894e+06	0	0	3.14065e+07	8.95584	0	0	91.0442
642	159306	0	0	0	159306	0	0	0	100
643	2.95397e+06	2.95397e+06	0	0	0	100	0	0	0
660	3.34322e+07	2.91003e+07	0	0	4331918	87.0427	0	0	12.9573
665	0	0	0	0	0	0	0	0	0
703	0	0	0	0	0	0	0	0	0
719	5.93382e+06	0	0	0	5.93382e+06	0	0	0	100
725	472581	402716	0	0	69864.3	85.2164	0	0	14.7836
744	3.50116e+07	2.89297e+07	0	0	6.08183e+06	82.6291	0	0	17.3709
777	0	0	0	0	0	0	0	0	0
786	3.23221e+06	0	0	0	3.23221e+06	0	0	0	100
794	1.67097e+07	1.40923e+07	0	0	2.61733e+06	84.3364	0	0	15.6636
799	14135308	5371837	0	0	8763471	38.003	0	0	61.997
804	0	0	0	0	0	0	0	0	0
813	0	0	0	0	0	0	0	0	0
815	1.86634e+07	1.45505e+07	0	0	4.11293e+06	77.9626	0	0	22.0374
825	1.86634e+07	4.53554e+06	0	0	1.41278e+07	24.3018	0	0	75.6982
826	1.27433e+07	7.49663e+06	0	0	5.24662e+06	58.8282	0	0	41.1718
851	7.41102e+06	7.41102e+06	0	0	0	0	0	0	0
865	3.27543e+07	1.65167e+07	0	0	1.62375e+07	50.4262	0	0	49.5738
899	1.12557e+07	9.42684e+06	0	0	1.82886e+06	83.7517	0	0	16.2483
916	4.35154e+07	156103	0	0	4.33593e+07	0.35873	0	0	99.6413
917	3.61696e+07	2.88736e+07	0	0	7.29594e+06	79.8285	0	0	20.1715
934	3.44959e+07	3.0894e+06	0	0	3.14065e+07	8.95584	0	0	91.0442
943	159306	0	0	0	159306	0	0	0	100
944	2.95397e+06	2.95397e+06	0	0	0	100	0	0	0
961	3.34322e+07	2.91003e+07	0	0	4331918	87.0427	0	0	12.9573
966	0	0	0	0	0	0	0	0	0
1004	0	0	0	0	0	0	0	0	0
1020	15435981	0	0	0	15435981	0	0	0	100
1026	472581	402716	0	0	69864.3	85.2164	0	0	14.7836
1045	3.50116e+07	2.89297e+07	0	0	6.08183e+06	82.6291	0	0	17.3709
1078	0	0	0	0	0	0	0	0	0
1087	3.23221e+06	0	0	0	3.23221e+06	0	0	0	100
1095	1.67097e+07	1.40923e+07	0	0	2.61733e+06	84.3364	0	0	15.6636
1100	14135308	5371837	0	0	8763471	38.003	0	0	61.997
1105	0	0	0	0	0	0	0	0	0
1114	0	0	0	0	0	0	0	0	0
1116	1.86634e+07	1.45505e+07	0	0	4.11293e+06	77.9626	0	0	22.0374
1126	1.86634e+07	4.53554e+06	0	0	1.41278e+07	24.3018	0	0	75.6982
1127	1.27433e+07	7.49663e+06	0	0	5.24662e+06	58.8282	0	0	41.1718
1152	7.41102e+06	7.41102e+06	0	0	0	0	0	0	0
1166	3.27543e+07	1.65167e+07	0	0	1.62375e+07	50.4262	0	0	49.5738
1200	1.12557e+07	9.42684e+06	0	0	1.82886e+06	83.7517	0	0	16.2483
1217	4.35154e+07	156103	0	0	4.33593e+07	0.35873	0	0	99.6413
1218	3.61696e+07	2.88736e+07	0	0	7.29594e+06	79.8285	0	0	20.1715
1235	3.44959e+07	3.0894e+06	0	0	3.14065e+07	8.95584	0	0	91.0442
1244	159306	0	0	0	159306	0	0	0	100
1245	2528119	0	0	0	2528119	0	0	0	100
1262	1.09753e+07	8.75342e+06	0	0	2.22187e+06	79.7557	0	0	20.2443
1274	2.63091e+07	1.12016e+07	0	0	1.51074e+07	42.5771	0	0	57.4229
1299	107782	0	0	0	107782	0	0	0	100
1305	2.0479e+06	2.0479e+06	0	0	0	100	0	0	0
1323	2.54542e+07	2.22869e+06	0	0	2.32255e+07	8.75568	0	0	91.2443
1349	1.95558e+07	4.33625e+06	0	0	1.52196e+07	22.1737	0	0	77.8263
1353	1.11377e+07	0	0	0	1.11377e+07	0	0	0	100
1356	9.90661e+06	9.3153e+06	0	0	591311	94.0311	0	0	5.96885
1384	1.66365e+07	1.36201e+06	0	0	1.52745e+07	8.1869	0	0	91.8131
1403	2.55309e+07	5.87508e+06	0	0	1.96558e+07	23.0116	0	0	76.9884
1410	1.33077e+07	9.37882e+06	0	0	3928868	70.4767	0	0	29.5233
1431	2.94015e+07	1.65275e+07	0	0	1.2874e+07	56.2132	0	0	43.7868
1442	4.63623e+07	1.72697e+07	0	0	2.90926e+07	37.2494	0	0	62.7506
1445	2.42358e+06	2.42358e+06	0	0	0	100	0	0	0
1463	5.27351e+07	2.45229e+07	0	0	2.82122e+07	46.5021	0	0	53.4979
1475	2.63091e+07	1.12016e+07	0	0	1.51074e+07	42.5771	0	0	57.4229
1500	107782	0	0	0	107782	0	0	0	100
1506	2.0479e+06	2.0479e+06	0	0	0	100	0	0	0
1524	2.54542e+07	2.22869e+06	0	0	2.32255e+07	8.75568	0	0	91.2443
1550	1.95558e+07	4.33625e+06	0	0	1.52196e+07	22.1737	0	0	77.8263
1554	1.11377e+07	0	0	0	1.11377e+07	0	0	0	100
1557	0	0	0	0	0	0	0	0	0
1596	0	0	0	0	0	0	0	0	0
1612	4.43042e+06	3.15531e+06	0	0	1.27511e+06	71.2193	0	0	28.7807
1630	1.08238e+07	786305	0	0	10037489	7.26459	0	0	92.7354
1639	0	0	0	0	0	0	0	0	0
1640	9.42658e+06	8.63947e+06	0	0	787113	91.6501	0	0	8.34993
1657	6.57689e+07	5.51254e+07	0	0	1.06435e+07	83.8168	0	0	16.1832
1669	2.63091e+07	1.12016e+07	0	0	1.51074e+07	42.5771	0	0	57.4229
1694	107782	0	0	0	107782	0	0	0	100
1700	1.2054e+06	0	0	0	1.2054e+06	0	0	0	100
1718	2.46117e+07	3.43409e+06	0	0	2.11776e+07	13.9531	0	0	86.0469
1744	1.95558e+07	4.33625e+06	0	0	1.52196e+07	22.1737	0	0	77.8263
1748	1.11377e+07	0	0	0	1.11377e+07	0	0	0	100
1751	9.18128e+06	9.18128e+06	0	0	0	100	0	0	0
1779	1.51129e+07	0	0	0	1.51129e+07	0	0	0	100
1798	2.55309e+07	5.87508e+06	0	0	1.96558e+07	23.0116	0	0	76.9884
1805	1.33077e+07	9.37882e+06	0	0	3928868	70.4767	0	0	29.5233
1826	2.94015e+07	1.65275e+07	0	0	1.2874e+07	56.2132	0	0	43.7868
1837	4.63623e+07	1.72697e+07	0	0	2.90926e+07	37.2494	0	0	62.7506
1840	2.42358e+06	2.42358e+06	0	0	0	100	0	0	0
1858	5.27351e+07	2.45229e+07	0	0	2.82122e+07	46.5021	0	0	53.4979
1870	1.50013e+07	5.47651e+06	0	0	9.52482e+06	36.5068	0	0	63.4932
1895	107782	0	0	0	107782	0	0	0	100
1901	2.0479e+06	2.0479e+06	0	0	0	100	0	0	0
1919	2.54542e+07	2.22869e+06	0	0	2.32255e+07	8.75568	0	0	91.2443
1945	1.95558e+07	4.33625e+06	0	0	1.52196e+07	22.1737	0	0	77.8263
1949	1.11377e+07	0	0	0	1.11377e+07	0	0	0	100
1952	9.90661e+06	9.3153e+06	0	0	591311	94.0311	0	0	5.96885
1980	1.66365e+07	1.36201e+06	0	0	1.52745e+07	8.1869	0	0	91.8131
1999	2.55309e+07	5.87508e+06	0	0	1.96558e+07	23.0116	0	0	76.9884
2006	1.33077e+07	9.37882e+06	0	0	3928868	70.4767	0	0	29.5233
2027	2.94015e+07	1.65275e+07	0	0	1.2874e+07	56.2132	0	0	43.7868
2038	4.63623e+07	1.72697e+07	0	0	2.90926e+07	37.2494	0	0	62.7506
2041	2.42358e+06	2.42358e+06	0	0	0	100	0	0	0
2059	5.27351e+07	2.45229e+07	0	0	2.82122e+07	46.5021	0	0	53.4979
2071	2.63091e+07	1.12016e+07	0	0	1.51074e+07	42.5771	0	0	57.4229
2096	107782	0	0	0	107782	0	0	0	100
2102	2.0479e+06	2.0479e+06	0	0	0	100	0	0	0
2120	2.54542e+07	2.22869e+06	0	0	2.32255e+07	8.75568	0	0	91.2443
2146	1.95558e+07	4.33625e+06	0	0	1.52196e+07	22.1737	0	0	77.8263
2150	1.11377e+07	0	0	0	1.11377e+07	0	0	0	100
2153	9.90661e+06	9.3153e+06	0	0	591311	94.0311	0	0	5.96885
2181	1.66365e+07	1.36201e+06	0	0	1.52745e+07	8.1869	0	0	91.8131
2200	2.55309e+07	5.87508e+06	0	0	1.96558e+07	23.0116	0	0	76.9884
2207	1.33077e+07	9.37882e+06	0	0	3928868	70.4767	0	0	29.5233
2228	2.94015e+07	1.65275e+07	0	0	1.2874e+07	56.2132	0	0	43.7868
2239	4.63623e+07	1.72697e+07	0	0	2.90926e+07	37.2494	0	0	62.7506
2242	2.42358e+06	2.42358e+06	0	0	0	100	0	0	0
2260	5.27351e+07	2.45229e+07	0	0	2.82122e+07	46.5021	0	0	53.4979
2272	2.63091e+07	1.12016e+07	0	0	1.51074e+07	42.5771	0	0	57.4229
2297	107782	0	0	0	107782	0	0	0	100
2303	2.0479e+06	2.0479e+06	0	0	0	100	0	0	0
2321	2.54542e+07	2.22869e+06	0	0	2.32255e+07	8.75568	0	0	91.2443
2347	1.95558e+07	4.33625e+06	0	0	1.52196e+07	22.1737	0	0	77.8263
2351	1.11377e+07	0	0	0	1.11377e+07	0	0	0	100
2354	0	0	0	0	0	0	0	0	0
2379	0	0	0	0	0	0	0	0	0
2404	5.98485e+06	4.40545e+06	0	0	1.5794e+06	73.6101	0	0	26.3899
2441	5.91707e+06	4.79452e+06	0	0	1.12255e+06	81.0286	0	0	18.9714
2446	4.79452e+06	4.79452e+06	0	0	0	100	0	0	0
2448	0	0	0	0	0	0	0	0	0
2477	1.58657e+06	0	0	0	1.58657e+06	0	0	0	100
2483	2460331	0	0	0	2460331	0	0	0	100
2493	43190268	32327229	0	0	10863039	74.8484	0	0	25.1516
2499	2.81727e+07	0	0	0	2.81727e+07	0	0	0	100
2522	5.97987e+06	0	0	0	5.97987e+06	0	0	0	100
2533	2.86749e+07	1.17094e+07	0	0	1.69655e+07	40.8349	0	0	59.1651
2537	2.77747e+07	0	0	0	2.77747e+07	0	0	0	100
2540	0	0	0	0	0	0	0	0	0
2579	0	0	0	0	0	0	0	0	0
2595	4.43042e+06	3.15531e+06	0	0	1.27511e+06	71.2193	0	0	28.7807
2613	1.08238e+07	786305	0	0	10037489	7.26459	0	0	92.7354
2622	0	0	0	0	0	0	0	0	0
2623	9.42658e+06	8.63947e+06	0	0	787113	91.6501	0	0	8.34993
2640	6.57689e+07	5.51254e+07	0	0	1.06435e+07	83.8168	0	0	16.1832
2652	2.63091e+07	1.12016e+07	0	0	1.51074e+07	42.5771	0	0	57.4229
2677	107782	0	0	0	107782	0	0	0	100
2683	1.2054e+06	0	0	0	1.2054e+06	0	0	0	100
2701	2.41372e+07	2.95966e+06	0	0	2.11776e+07	12.2618	0	0	87.7382
2727	8.34248e+06	0	0	0	8.34248e+06	0	0	0	100
2731	3645828	0	0	0	3645828	0	0	0	100
2734	2.20151e+06	2.20151e+06	0	0	0	100	0	0	0
2759	5.6529e+06	5.6529e+06	0	0	0	100	0	0	0
2784	8.28477e+06	4.39762e+06	0	0	3887150	53.0808	0	0	46.9192
2821	5.03092e+07	39415519	0	0	1.08937e+07	78.3465	0	0	21.6535
2826	4.67008e+07	39415519	0	0	7.28529e+06	84.4001	0	0	15.5999
2828	3.3576e+06	0	0	0	3.3576e+06	0	0	0	100
2857	1.4535e+06	609247	0	0	844249	41.916	0	0	58.084
2863	3679756	1219425	0	0	2460331	33.1387	0	0	66.8613
2873	4.41044e+07	2.15097e+07	0	0	22594752	48.7699	0	0	51.2301
2884	4.89207e+07	8.37274e+06	0	0	4.0548e+07	17.1149	0	0	82.8851
2894	4.12642e+07	2.15876e+07	0	0	1.96766e+07	52.3155	0	0	47.6845
2904	5.83649e+06	1.82786e+06	0	0	4.00863e+06	31.3178	0	0	68.6822
2921	286911	0	0	0	286911	0	0	0	100
2932	3.72393e+06	0	0	0	3.72393e+06	0	0	0	100
2936	3.72393e+06	0	0	0	3.72393e+06	0	0	0	100
2947	4509662	0	0	0	4509662	0	0	0	100
2964	64531852	32122472	0	0	32409380	49.7777	0	0	50.2223
2971	2393152	0	0	0	2393152	0	0	0	100
2981	0	0	0	0	0	0	0	0	0
3021	0	0	0	0	0	0	0	0	0
3025	0	0	0	0	0	0	0	0	0
3049	0	0	0	0	0	0	0	0	0
3092	0	0	0	0	0	0	0	0	0
3125	0	0	0	0	0	0	0	0	0
3130	0	0	0	0	0	0	0	0	0
3170	7.38387e+07	7.31243e+07	0	0	714354	99.0325	0	0	0.967452
3192	3.43255e+06	3.43255e+06	0	0	0	100	0	0	0
3233	0	0	0	0	0	0	0	0	0
3246	279183	0	0	0	279183	0	0	0	100
3248	951719	951719	0	0	0	100	0	0	0
3262	951719	0	0	0	951719	0	0	0	100
3270	0	0	0	0	0	0	0	0	0
3313	0	0	0	0	0	0	0	0	0
3330	0	0	0	0	0	0	0	0	0
3353	320494	0	0	0	320494	0	0	0	100
3359	0	0	0	0	0	0	0	0	0
3361	0	0	0	0	0	0	0	0	0
3377	1.40727e+06	0	0	0	1.40727e+06	0	0	0	100
3386	0	0	0	0	0	0	0	0	0
3412	0	0	0	0	0	0	0	0	0
3428	0	0	0	0	0	0	0	0	0
3436	586843	586843	0	0	0	100	0	0	0
3458	0	0	0	0	0	0	0	0	0
3467	0	0	0	0	0	0	0	0	0
3510	0	0	0	0	0	0	0	0	0
3531	0	0	0	0	0	0	0	0	0
3538	0	0	0	0	0	0	0	0	0
3555	0	0	0	0	0	0	0	0	0
3556	0	0	0	0	0	0	0	0	0
3576	0	0	0	0	0	0	0	0	0
3598	0	0	0	0	0	0	0	0	0

## Sheet: ΔkmtA pKmtA 2
Position of residues in AtaA	Total abundance	Abundance of monomethylated residue	Abundance of dimethylated residue	Abundance of trimethylated residue	Abundance of unmethylated residue	Ratio of monomethylated residue (%)	Ratio of dimethylated residue (%)	Ratio of trimethylated residue (%)	Ratio of unmethylated residue (%)
3	0	0	0	0	0	0	0	0	0
6	0	0	0	0	0	0	0	0	0
24	0	0	0	0	0	0	0	0	0
26	0	0	0	0	0	0	0	0	0
28	0	0	0	0	0	0	0	0	0
33	0	0	0	0	0	0	0	0	0
35	0	0	0	0	0	0	0	0	0
37	0	0	0	0	0	0	0	0	0
135	0	0	0	0	0	0	0	0	0
193	6.04852e+06	3075926	0	0	2.9726e+06	50.8542	0	0	49.1458
241	1.05098e+06	704458	0	0	346521	67.0287	0	0	32.9713
250	1.76077e+07	15121131	0	0	2.48662e+06	85.8777	0	0	14.1223
317	1.27889e+07	7.91186e+06	0	0	4.87705e+06	61.865	0	0	38.135
356	5.87685e+06	4.41413e+06	0	0	1.46271e+06	75.1106	0	0	24.8894
364	5.563e+06	2.33175e+06	0	0	3.23125e+06	41.9153	0	0	58.0847
418	0	0	0	0	0	0	0	0	0
424	407334	316913	0	0	90421.2	77.8017	0	0	22.1983
443	2.13679e+07	1.77709e+07	0	0	3.59694e+06	83.1666	0	0	16.8334
476	0	0	0	0	0	0	0	0	0
485	2.28981e+06	0	0	0	2.28981e+06	0	0	0	100
493	4.4349e+06	2948728	0	0	1.48617e+06	66.4892	0	0	33.5108
498	3.18444e+06	3.18444e+06	0	0	0	100	0	0	0
503	0	0	0	0	0	0	0	0	0
512	0	0	0	0	0	0	0	0	0
514	8.81144e+06	7.06349e+06	0	0	1.74795e+06	80.1628	0	0	19.8372
524	8.81144e+06	3.17039e+06	0	0	5.64105e+06	35.9804	0	0	64.0196
525	7.3302e+06	5.13778e+06	0	0	2.19242e+06	70.0905	0	0	29.9095
550	7.03063e+06	5.52587e+06	0	0	1.50476e+06	78.5971	0	0	21.4029
564	1.64748e+07	8.87136e+06	0	0	7.60341e+06	53.8482	0	0	46.1518
598	8.8182e+06	7.36932e+06	0	0	1.44889e+06	83.5694	0	0	16.4306
615	1.90726e+07	0	0	0	1.90726e+07	0	0	0	100
616	1.81669e+07	1.58413e+07	0	0	2.32558e+06	87.1988	0	0	12.8012
633	1.863e+07	1.4654e+06	0	0	1.71646e+07	7.86581	0	0	92.1342
642	787965	0	0	0	787965	0	0	0	100
643	2.19181e+06	1.52297e+06	0	0	668837	69.4847	0	0	30.5153
660	1.77152e+07	1.387e+07	0	0	3.84517e+06	78.2945	0	0	21.7055
665	0	0	0	0	0	0	0	0	0
703	0	0	0	0	0	0	0	0	0
719	6.5348e+06	3145404	0	0	3.38939e+06	48.1332	0	0	51.8668
725	3.55274e+06	316913	0	0	3.23583e+06	8.92024	0	0	91.0798
744	2.13679e+07	1.77709e+07	0	0	3.59694e+06	83.1666	0	0	16.8334
777	0	0	0	0	0	0	0	0	0
786	2.28981e+06	0	0	0	2.28981e+06	0	0	0	100
794	4.4349e+06	2948728	0	0	1.48617e+06	66.4892	0	0	33.5108
799	3.18444e+06	3.18444e+06	0	0	0	100	0	0	0
804	0	0	0	0	0	0	0	0	0
813	0	0	0	0	0	0	0	0	0
815	8.81144e+06	7.06349e+06	0	0	1.74795e+06	80.1628	0	0	19.8372
825	8.81144e+06	3.17039e+06	0	0	5.64105e+06	35.9804	0	0	64.0196
826	7.3302e+06	5.13778e+06	0	0	2.19242e+06	70.0905	0	0	29.9095
851	7.03063e+06	5.52587e+06	0	0	1.50476e+06	78.5971	0	0	21.4029
865	1.64748e+07	8.87136e+06	0	0	7.60341e+06	53.8482	0	0	46.1518
899	8.8182e+06	7.36932e+06	0	0	1.44889e+06	83.5694	0	0	16.4306
916	1.90726e+07	0	0	0	1.90726e+07	0	0	0	100
917	1.81669e+07	1.58413e+07	0	0	2.32558e+06	87.1988	0	0	12.8012
934	1.863e+07	1.4654e+06	0	0	1.71646e+07	7.86581	0	0	92.1342
943	787965	0	0	0	787965	0	0	0	100
944	2.19181e+06	1.52297e+06	0	0	668837	69.4847	0	0	30.5153
961	1.77152e+07	1.387e+07	0	0	3.84517e+06	78.2945	0	0	21.7055
966	0	0	0	0	0	0	0	0	0
1004	0	0	0	0	0	0	0	0	0
1020	1.13027e+07	0	0	0	1.13027e+07	0	0	0	100
1026	2.44492e+06	316913	0	0	2.12801e+06	12.9621	0	0	87.0379
1045	2.13679e+07	1.77709e+07	0	0	3.59694e+06	83.1666	0	0	16.8334
1078	0	0	0	0	0	0	0	0	0
1087	2.28981e+06	0	0	0	2.28981e+06	0	0	0	100
1095	4.4349e+06	2948728	0	0	1.48617e+06	66.4892	0	0	33.5108
1100	3.18444e+06	3.18444e+06	0	0	0	100	0	0	0
1105	0	0	0	0	0	0	0	0	0
1114	0	0	0	0	0	0	0	0	0
1116	8.81144e+06	7.06349e+06	0	0	1.74795e+06	80.1628	0	0	19.8372
1126	8.81144e+06	3.17039e+06	0	0	5.64105e+06	35.9804	0	0	64.0196
1127	7.3302e+06	5.13778e+06	0	0	2.19242e+06	70.0905	0	0	29.9095
1152	7.03063e+06	5.52587e+06	0	0	1.50476e+06	78.5971	0	0	21.4029
1166	1.64748e+07	8.87136e+06	0	0	7.60341e+06	53.8482	0	0	46.1518
1200	8.8182e+06	7.36932e+06	0	0	1.44889e+06	83.5694	0	0	16.4306
1217	1.90726e+07	0	0	0	1.90726e+07	0	0	0	100
1218	1.81669e+07	1.58413e+07	0	0	2.32558e+06	87.1988	0	0	12.8012
1235	1.863e+07	1.4654e+06	0	0	1.71646e+07	7.86581	0	0	92.1342
1244	787965	0	0	0	787965	0	0	0	100
1245	2.23763e+06	0	0	0	2.23763e+06	0	0	0	100
1262	6.47689e+06	5.90358e+06	0	0	573315	91.1483	0	0	8.8517
1274	1.26171e+07	4.12468e+06	0	0	8.49245e+06	32.6911	0	0	67.3089
1299	0	0	0	0	0	0	0	0	0
1305	0	0	0	0	0	0	0	0	0
1323	1.35089e+07	799962	0	0	1.2709e+07	5.92172	0	0	94.0783
1349	1.08441e+07	2470542	0	0	8.37359e+06	22.7823	0	0	77.2177
1353	6.78691e+06	0	0	0	6.78691e+06	0	0	0	100
1356	5.31347e+06	4.84409e+06	0	0	469378	91.1663	0	0	8.83374
1384	8.73642e+06	786951	0	0	7.94947e+06	9.0077	0	0	90.9923
1403	1.44162e+07	3.36525e+06	0	0	1.10509e+07	23.3435	0	0	76.6565
1410	8.16016e+06	5.62728e+06	0	0	2.53288e+06	68.9604	0	0	31.0396
1431	1.60536e+07	9.00774e+06	0	0	7.04585e+06	56.1104	0	0	43.8896
1442	2.2856e+07	9.41119e+06	0	0	1.34448e+07	41.176	0	0	58.824
1445	5.95913e+06	5.95913e+06	0	0	0	100	0	0	0
1463	3.35324e+07	2.03838e+07	0	0	1.31486e+07	60.7884	0	0	39.2116
1475	1.26171e+07	4.12468e+06	0	0	8.49245e+06	32.6911	0	0	67.3089
1500	0	0	0	0	0	0	0	0	0
1506	0	0	0	0	0	0	0	0	0
1524	1.35089e+07	799962	0	0	1.2709e+07	5.92172	0	0	94.0783
1550	1.08441e+07	2470542	0	0	8.37359e+06	22.7823	0	0	77.2177
1554	6.78691e+06	0	0	0	6.78691e+06	0	0	0	100
1557	0	0	0	0	0	0	0	0	0
1596	0	0	0	0	0	0	0	0	0
1612	4.36743e+06	3.68735e+06	0	0	680081	84.4284	0	0	15.5716
1630	7.55662e+06	682385	0	0	6.87423e+06	9.0303	0	0	90.9697
1639	0	0	0	0	0	0	0	0	0
1640	4.73367e+06	4.73367e+06	0	0	0	100	0	0	0
1657	3.6402e+07	3.15245e+07	0	0	4.87749e+06	86.601	0	0	13.399
1669	1.26171e+07	4.12468e+06	0	0	8.49245e+06	32.6911	0	0	67.3089
1694	0	0	0	0	0	0	0	0	0
1700	0	0	0	0	0	0	0	0	0
1718	1.35089e+07	799962	0	0	1.2709e+07	5.92172	0	0	94.0783
1744	1.08441e+07	2470542	0	0	8.37359e+06	22.7823	0	0	77.2177
1748	6.78691e+06	0	0	0	6.78691e+06	0	0	0	100
1751	4783360	4783360	0	0	0	100	0	0	0
1779	8.23778e+06	0	0	0	8.23778e+06	0	0	0	100
1798	1.44162e+07	3.36525e+06	0	0	1.10509e+07	23.3435	0	0	76.6565
1805	8.16016e+06	5.62728e+06	0	0	2.53288e+06	68.9604	0	0	31.0396
1826	1.60536e+07	9.00774e+06	0	0	7.04585e+06	56.1104	0	0	43.8896
1837	2.2856e+07	9.41119e+06	0	0	1.34448e+07	41.176	0	0	58.824
1840	5.95913e+06	5.95913e+06	0	0	0	100	0	0	0
1858	3.35324e+07	2.03838e+07	0	0	1.31486e+07	60.7884	0	0	39.2116
1870	7.03097e+06	0	0	0	7.03097e+06	0	0	0	100
1895	0	0	0	0	0	0	0	0	0
1901	0	0	0	0	0	0	0	0	0
1919	1.35089e+07	799962	0	0	1.2709e+07	5.92172	0	0	94.0783
1945	1.08441e+07	2470542	0	0	8.37359e+06	22.7823	0	0	77.2177
1949	6.78691e+06	0	0	0	6.78691e+06	0	0	0	100
1952	5.31347e+06	4.84409e+06	0	0	469378	91.1663	0	0	8.83374
1980	8.73642e+06	786951	0	0	7.94947e+06	9.0077	0	0	90.9923
1999	1.44162e+07	3.36525e+06	0	0	1.10509e+07	23.3435	0	0	76.6565
2006	8.16016e+06	5.62728e+06	0	0	2.53288e+06	68.9604	0	0	31.0396
2027	1.60536e+07	9.00774e+06	0	0	7.04585e+06	56.1104	0	0	43.8896
2038	2.2856e+07	9.41119e+06	0	0	1.34448e+07	41.176	0	0	58.824
2041	5.95913e+06	5.95913e+06	0	0	0	100	0	0	0
2059	3.35324e+07	2.03838e+07	0	0	1.31486e+07	60.7884	0	0	39.2116
2071	1.26171e+07	4.12468e+06	0	0	8.49245e+06	32.6911	0	0	67.3089
2096	0	0	0	0	0	0	0	0	0
2102	0	0	0	0	0	0	0	0	0
2120	1.35089e+07	799962	0	0	1.2709e+07	5.92172	0	0	94.0783
2146	1.08441e+07	2470542	0	0	8.37359e+06	22.7823	0	0	77.2177
2150	6.78691e+06	0	0	0	6.78691e+06	0	0	0	100
2153	5.31347e+06	4.84409e+06	0	0	469378	91.1663	0	0	8.83374
2181	8.73642e+06	786951	0	0	7.94947e+06	9.0077	0	0	90.9923
2200	1.44162e+07	3.36525e+06	0	0	1.10509e+07	23.3435	0	0	76.6565
2207	8.16016e+06	5.62728e+06	0	0	2.53288e+06	68.9604	0	0	31.0396
2228	1.60536e+07	9.00774e+06	0	0	7.04585e+06	56.1104	0	0	43.8896
2239	2.2856e+07	9.41119e+06	0	0	1.34448e+07	41.176	0	0	58.824
2242	5.95913e+06	5.95913e+06	0	0	0	100	0	0	0
2260	3.35324e+07	2.03838e+07	0	0	1.31486e+07	60.7884	0	0	39.2116
2272	1.26171e+07	4.12468e+06	0	0	8.49245e+06	32.6911	0	0	67.3089
2297	0	0	0	0	0	0	0	0	0
2303	0	0	0	0	0	0	0	0	0
2321	1.35089e+07	799962	0	0	1.2709e+07	5.92172	0	0	94.0783
2347	1.08441e+07	2470542	0	0	8.37359e+06	22.7823	0	0	77.2177
2351	6.78691e+06	0	0	0	6.78691e+06	0	0	0	100
2354	0	0	0	0	0	0	0	0	0
2379	0	0	0	0	0	0	0	0	0
2404	2.54846e+06	1604270	0	0	944194	62.9505	0	0	37.0495
2441	3.66919e+06	0	0	0	3.66919e+06	0	0	0	100
2446	2.8861e+06	0	0	0	2.8861e+06	0	0	0	100
2448	0	0	0	0	0	0	0	0	0
2477	1.05256e+06	0	0	0	1.05256e+06	0	0	0	100
2483	1.46465e+06	0	0	0	1.46465e+06	0	0	0	100
2493	2.32759e+07	1.80268e+07	0	0	5.24906e+06	77.4485	0	0	22.5515
2499	1.58878e+07	0	0	0	1.58878e+07	0	0	0	100
2522	3.8949e+06	0	0	0	3.8949e+06	0	0	0	100
2533	1.62123e+07	6409917	0	0	9.80237e+06	39.5374	0	0	60.4626
2537	1.49144e+07	0	0	0	1.49144e+07	0	0	0	100
2540	0	0	0	0	0	0	0	0	0
2579	0	0	0	0	0	0	0	0	0
2595	4.36743e+06	3.68735e+06	0	0	680081	84.4284	0	0	15.5716
2613	7.55662e+06	682385	0	0	6.87423e+06	9.0303	0	0	90.9697
2622	0	0	0	0	0	0	0	0	0
2623	4.73367e+06	4.73367e+06	0	0	0	100	0	0	0
2640	3.6402e+07	3.15245e+07	0	0	4.87749e+06	86.601	0	0	13.399
2652	1.26171e+07	4.12468e+06	0	0	8.49245e+06	32.6911	0	0	67.3089
2677	0	0	0	0	0	0	0	0	0
2683	0	0	0	0	0	0	0	0	0
2701	1.32415e+07	532503	0	0	1.2709e+07	4.02147	0	0	95.9785
2727	4.95917e+06	0	0	0	4.95917e+06	0	0	0	100
2731	2.3758e+06	0	0	0	2.3758e+06	0	0	0	100
2734	1255970	1255970	0	0	0	100	0	0	0
2759	4.19607e+06	4.19607e+06	0	0	0	100	0	0	0
2784	4.88597e+06	4.88597e+06	0	0	0	100	0	0	0
2821	2.28738e+07	2.21795e+07	0	0	694343	96.9645	0	0	3.03554
2826	2.28738e+07	2.21795e+07	0	0	694343	96.9645	0	0	3.03554
2828	0	0	0	0	0	0	0	0	0
2857	952991	366591	0	0	586400	38.4674	0	0	61.5326
2863	2108623	643972	0	0	1.46465e+06	30.5399	0	0	69.4601
2873	2.11943e+07	8.91527e+06	0	0	12279015	42.0645	0	0	57.9355
2884	2.21855e+07	3.76812e+06	0	0	1.84174e+07	16.9846	0	0	83.0154
2894	1.99639e+07	1.11793e+07	0	0	8.78465e+06	55.9974	0	0	44.0026
2904	3.86803e+06	1.30481e+06	0	0	2.56322e+06	33.7331	0	0	66.2669
2921	163728	0	0	0	163728	0	0	0	100
2932	1.85487e+06	0	0	0	1.85487e+06	0	0	0	100
2936	1.85487e+06	0	0	0	1.85487e+06	0	0	0	100
2947	3.35163e+06	0	0	0	3.35163e+06	0	0	0	100
2964	36210016	17924706	0	0	18285310	49.5021	0	0	50.4979
2971	1.45861e+06	0	0	0	1.45861e+06	0	0	0	100
2981	1.2047e+06	0	0	0	1.2047e+06	0	0	0	100
3021	0	0	0	0	0	0	0	0	0
3025	0	0	0	0	0	0	0	0	0
3049	0	0	0	0	0	0	0	0	0
3092	0	0	0	0	0	0	0	0	0
3125	0	0	0	0	0	0	0	0	0
3130	0	0	0	0	0	0	0	0	0
3170	1.87688e+06	1.52254e+06	0	0	354339	81.1208	0	0	18.8792
3192	680273	253371	0	0	426902	37.2455	0	0	62.7545
3233	441304	441304	0	0	0	100	0	0	0
3246	0	0	0	0	0	0	0	0	0
3248	586899	586899	0	0	0	100	0	0	0
3262	586899	0	0	0	586899	0	0	0	100
3270	0	0	0	0	0	0	0	0	0
3313	0	0	0	0	0	0	0	0	0
3330	0	0	0	0	0	0	0	0	0
3353	270475	0	0	0	270475	0	0	0	100
3359	0	0	0	0	0	0	0	0	0
3361	0	0	0	0	0	0	0	0	0
3377	883617	0	0	0	883617	0	0	0	100
3386	0	0	0	0	0	0	0	0	0
3412	0	0	0	0	0	0	0	0	0
3428	0	0	0	0	0	0	0	0	0
3436	415950	415950	0	0	0	100	0	0	0
3458	0	0	0	0	0	0	0	0	0
3467	0	0	0	0	0	0	0	0	0
3510	0	0	0	0	0	0	0	0	0
3531	0	0	0	0	0	0	0	0	0
3538	0	0	0	0	0	0	0	0	0
3555	0	0	0	0	0	0	0	0	0
3556	0	0	0	0	0	0	0	0	0
3576	0	0	0	0	0	0	0	0	0
3598	0	0	0	0	0	0	0	0	0
